# Supplementary material for: Current situation and factors influencing physical fitness among adolescents aged 12 ∼ 15 in Shandong Province, China: A cross-sectional study
Source: Prev Med Rep. 2023 Oct 12;36:102460. doi: 10.1016/j.pmedr.2023.102460 (PMC10622685; doi:10.1016/j.pmedr.2023.102460)
Supplement: Supplementary data 2 [file mmc2.xlsx]

## Sheet: Sheet1
Supplementary Table 2 Characteristics of questionnaire
Physical fitness test scores	Gender	Age	Household registration	Family annual income (yuan)	Paternal education level	Maternal education level	Frequency of passive smoking	Whether parents liked physical exercise	Whether parents supported children's participation in physical exercise	Number of physical exercise sessions per week	Duration of each physical exercise session (hour)	Intensity of physical exercise	Sleep duration per day (hour)	Screen duration per day (hour)	Homework duration per day (hour)	Times of breakfast intake per week	Times of meat intake per week	Times of vegetable intake per week	Times of fruit intake per week	Times of eggs intake per week	Times of milk intake per week	Times of fast food consumption per week
0	1	15	0	2	3	3	1	2	1	2	2	2	2	2	3	4	1	3	1	2	1	1
0	1	14	1	2	3	3	1	2	1	1	1	2	3	3	1	4	2	3	2	1	3	1
0	1	13	1	1	3	2	2	1	1	2	3	2	2	3	1	4	2	3	2	2	2	1
0	0	15	1	1	3	1	1	2	1	1	3	2	2	1	1	2	1	2	1	1	3	1
0	1	14	1	1	2	1	1	2	1	1	2	1	2	2	3	4	3	3	3	1	2	1
0	0	15	1	1	2	3	1	2	1	1	2	2	3	1	3	4	2	3	3	1	3	1
0	1	13	1	2	3	3	2	3	1	1	3	2	2	1	1	4	3	3	2	2	2	1
0	1	12	0	2	3	3	1	2	1	2	2	1	2	2	1	4	2	3	1	1	2	1
0	1	12	1	2	3	2	1	2	1	2	2	2	2	1	3	4	1	3	1	1	2	3
0	1	12	0	3	3	1	1	1	1	2	2	2	3	1	3	2	3	3	3	2	2	2
0	0	15	0	2	3	3	1	1	1	1	2	2	3	1	3	4	1	3	2	2	2	2
0	1	15	0	1	2	1	1	3	1	2	1	2	2	1	3	4	1	3	2	3	2	1
0	1	13	1	1	3	2	1	2	1	3	1	1	2	1	3	3	1	1	1	2	2	2
0	1	15	0	2	2	2	1	3	1	2	2	2	2	1	1	4	1	2	2	2	3	1
0	1	14	1	2	3	1	1	3	1	3	2	2	2	3	2	4	1	3	3	2	2	1
0	0	14	0	2	3	1	2	2	1	1	2	2	2	1	1	2	1	3	2	2	3	1
0	1	15	1	2	3	3	1	2	1	1	1	2	2	1	1	3	3	3	2	2	3	1
0	1	15	1	2	3	2	1	3	1	2	2	2	2	1	2	4	2	3	3	2	2	3
0	1	12	0	1	3	1	1	3	1	2	3	2	3	3	3	4	1	1	2	3	2	1
0	1	15	0	2	3	3	1	2	1	2	2	2	2	1	1	2	2	3	3	2	2	1
0	1	13	1	4	3	2	1	2	1	2	2	3	2	1	1	4	2	2	2	2	2	2
0	1	15	0	2	3	2	2	2	1	2	2	2	2	1	1	4	3	3	1	1	2	2
0	1	13	1	3	2	3	1	1	1	1	2	1	2	1	2	4	2	2	3	3	1	3
0	1	14	0	4	3	2	1	1	1	2	2	3	2	1	1	4	2	3	3	2	1	2
0	0	13	1	1	3	1	1	2	1	2	2	2	2	2	2	4	2	3	2	2	2	1
0	1	12	1	3	3	3	1	2	1	2	2	3	2	1	2	4	2	2	1	2	3	1
0	1	13	0	4	2	2	1	1	1	2	2	3	2	1	1	2	2	2	1	2	3	2
0	0	15	0	3	1	3	1	1	1	1	2	3	2	1	1	4	1	3	1	2	3	1
0	1	14	0	2	3	2	1	2	1	2	2	3	2	1	1	4	3	3	3	2	2	1
0	0	13	1	4	3	3	1	1	1	2	2	3	2	1	1	4	2	1	3	3	3	1
0	1	13	0	4	2	2	1	3	1	1	2	2	2	1	2	2	3	2	1	2	2	1
0	1	12	1	3	1	3	1	3	1	1	2	3	3	1	2	3	1	3	2	2	2	3
0	1	14	1	3	2	1	1	1	1	2	2	2	2	1	1	4	1	3	3	2	2	2
0	0	15	1	3	1	1	1	1	1	2	2	2	3	1	1	4	2	3	1	2	2	1
0	1	14	1	4	3	1	1	1	1	2	2	2	1	1	1	4	3	1	1	3	3	1
0	1	13	1	4	3	2	2	1	1	2	2	2	3	2	1	4	3	3	2	2	2	1
0	1	13	1	3	2	1	3	3	1	2	1	2	1	2	1	4	3	3	3	2	2	1
0	1	14	1	3	3	1	1	3	1	2	2	3	2	2	1	1	3	3	3	2	1	3
0	1	15	1	2	3	1	1	2	1	2	1	3	1	3	2	4	2	3	2	2	3	1
0	1	15	1	1	3	3	2	3	1	2	2	3	3	1	1	4	1	2	2	2	3	1
0	1	13	1	2	3	2	1	3	1	2	2	3	2	1	1	3	2	3	1	2	2	1
0	0	15	1	1	2	3	1	2	1	2	2	3	1	1	1	4	2	3	2	2	2	2
0	1	14	1	4	3	3	1	2	1	2	2	2	2	1	1	4	1	3	2	2	2	1
0	1	13	1	1	3	3	1	2	1	2	1	3	2	1	1	4	1	2	1	2	3	1
0	1	14	1	3	3	2	1	2	1	1	2	2	1	1	2	4	2	3	3	1	2	1
0	1	15	1	3	2	2	1	3	1	1	2	3	2	2	1	4	2	2	1	2	2	1
0	0	15	1	1	3	2	1	1	1	2	2	2	2	1	2	4	1	3	3	2	2	1
0	1	12	1	4	3	1	1	2	1	2	1	3	2	1	1	4	2	3	1	2	2	1
0	1	14	0	3	3	3	2	2	1	2	1	3	2	2	2	2	1	3	1	2	2	1
0	0	15	0	3	1	3	1	1	1	1	1	3	2	1	2	4	1	3	2	2	2	1
0	0	15	0	3	3	2	2	1	1	2	3	3	1	2	1	4	1	3	3	3	2	1
0	1	14	0	4	3	1	1	3	1	2	1	2	3	1	1	4	1	3	3	3	2	2
0	1	15	1	3	3	3	1	2	1	2	2	2	3	2	2	4	3	1	1	3	3	1
0	1	15	1	4	2	3	2	2	1	2	1	2	3	3	1	4	1	3	3	3	2	2
0	1	12	1	2	2	3	1	3	1	2	1	2	2	2	1	4	1	3	3	3	2	3
0	1	15	1	1	2	3	1	1	1	2	2	2	3	2	2	4	1	2	2	2	2	1
0	1	15	0	4	3	3	1	3	1	3	3	2	2	1	2	4	2	3	2	2	2	2
0	0	15	1	3	3	2	1	2	1	1	1	3	2	1	2	4	2	3	3	2	2	1
0	0	13	1	2	3	3	1	2	1	1	2	3	2	1	3	4	1	3	2	2	3	2
0	1	15	1	1	3	3	1	3	1	2	2	3	2	3	2	3	3	3	3	3	2	1
0	1	14	0	2	2	3	1	2	1	3	2	3	2	1	2	2	3	2	1	2	2	1
0	1	15	1	2	3	1	2	2	1	2	2	3	2	1	2	4	1	3	2	3	3	2
0	1	14	1	1	3	3	1	2	1	2	1	3	2	1	1	4	2	2	1	2	3	1
0	1	15	1	2	2	3	1	2	1	3	1	3	1	1	1	4	2	3	3	3	2	1
0	1	12	1	2	2	3	1	1	1	3	1	3	2	1	1	4	1	2	1	2	2	2
0	1	15	1	2	3	3	1	1	1	1	2	3	2	2	1	4	1	3	1	3	2	1
0	1	12	1	2	3	3	3	1	1	2	2	3	2	1	1	4	1	2	3	3	2	1
0	1	14	1	2	2	3	2	2	1	2	1	3	2	2	1	4	2	3	2	2	2	1
0	1	13	0	2	2	3	3	2	1	3	2	2	2	2	2	4	1	3	2	2	2	2
0	1	15	1	1	2	2	2	2	1	2	2	3	3	1	1	4	3	3	1	3	2	1
0	1	15	1	2	3	1	1	1	1	3	2	2	2	1	2	4	1	3	3	2	3	2
0	1	15	0	1	2	1	2	2	1	2	2	3	2	1	1	4	2	3	2	2	2	1
0	1	13	1	2	3	1	1	3	1	2	2	2	2	2	3	4	1	3	3	3	2	2
0	1	14	1	1	3	1	3	1	1	1	2	3	2	1	1	4	3	2	2	2	2	1
0	1	15	1	1	3	2	1	2	1	2	2	2	3	2	1	4	1	3	2	3	2	1
0	1	15	1	2	2	3	1	2	1	2	1	3	2	1	2	4	3	3	2	2	2	1
0	1	13	1	1	2	3	2	3	1	2	1	2	2	1	1	4	1	3	1	2	1	1
0	1	14	0	2	3	3	3	2	1	1	3	2	2	1	1	4	1	3	2	3	2	1
0	1	15	1	2	3	3	1	2	1	2	2	2	2	2	1	4	1	2	2	3	2	1
0	1	13	1	2	3	1	1	2	1	2	2	2	2	1	1	4	3	2	2	2	2	2
0	1	13	1	1	3	1	1	2	1	2	1	3	3	1	2	4	2	2	2	2	2	2
0	1	14	1	1	1	2	1	1	1	2	1	2	2	1	1	4	3	3	2	3	2	2
0	1	13	1	2	3	3	1	2	1	2	1	2	3	1	1	4	1	3	1	2	3	3
0	1	14	1	2	2	3	2	2	1	3	2	2	3	1	3	3	1	3	1	1	2	1
0	1	13	0	2	3	3	3	1	1	2	2	2	1	1	2	1	3	2	2	2	2	2
0	0	15	1	2	3	3	1	1	1	2	2	1	3	1	1	4	3	2	1	2	3	3
0	1	15	1	2	3	3	1	2	1	1	2	2	2	2	2	4	1	2	1	2	2	1
0	1	15	0	2	3	2	1	2	1	2	2	1	2	1	1	4	2	3	2	2	2	1
0	1	15	0	1	3	3	1	1	1	2	1	2	2	3	1	4	1	3	3	1	1	2
0	1	15	0	3	3	3	1	3	1	2	1	1	3	1	1	4	3	3	3	2	2	1
0	1	13	1	3	3	3	3	3	1	1	2	2	1	1	1	4	1	3	3	1	2	1
0	0	13	0	3	3	1	1	1	1	3	3	2	2	1	2	2	1	3	1	2	2	3
0	1	15	1	1	2	1	1	2	1	2	2	3	2	2	1	2	1	3	2	2	3	1
0	0	15	0	2	2	3	1	2	1	2	2	3	2	1	2	4	2	1	3	1	2	1
0	1	12	1	1	2	2	1	1	1	3	2	3	3	1	1	3	1	2	3	2	2	2
0	1	15	1	1	1	3	1	2	1	2	2	2	2	1	1	4	2	3	3	3	2	1
0	1	15	1	1	3	3	3	3	1	2	1	2	3	1	2	4	2	3	1	3	2	1
0	1	15	1	4	1	3	1	3	1	1	2	2	2	2	3	2	1	3	3	1	2	1
0	1	13	1	4	1	3	1	3	1	2	2	2	3	2	1	4	1	3	2	1	2	1
0	1	13	0	1	2	2	3	2	1	2	1	2	2	1	1	4	2	3	1	1	3	1
0	1	12	0	1	3	1	2	1	1	2	3	3	3	1	3	4	1	3	2	2	2	1
0	1	13	1	1	2	3	2	1	1	1	2	2	2	2	2	4	1	2	2	2	2	1
0	1	13	1	3	3	3	1	2	0	2	2	2	2	2	2	4	1	2	3	2	1	1
0	0	12	1	2	3	3	2	2	1	2	1	2	2	1	1	4	2	3	2	3	2	1
0	0	12	1	2	1	1	1	1	1	2	2	3	2	1	1	4	1	2	3	1	2	1
0	1	12	0	1	3	3	1	2	1	2	2	2	2	2	1	4	1	3	2	2	1	3
0	1	12	0	2	3	3	1	2	0	1	2	3	3	1	1	4	2	3	1	2	3	3
0	1	12	1	2	3	2	2	2	1	2	2	3	2	1	2	3	1	1	1	1	2	1
0	0	12	0	2	3	1	1	1	1	2	2	2	3	1	2	2	1	3	1	2	3	3
0	1	13	1	2	2	2	1	3	1	2	2	3	2	1	1	2	3	2	3	2	2	1
0	0	12	1	1	3	3	1	3	1	1	2	2	3	2	2	2	2	3	3	2	2	1
0	1	14	1	2	2	3	1	2	1	1	2	2	2	1	1	2	1	3	3	1	2	2
0	1	14	0	3	2	2	2	2	1	3	2	2	3	1	2	4	1	3	2	3	2	1
0	1	12	1	4	3	3	2	3	1	3	1	3	2	2	2	4	2	1	2	2	2	1
0	1	14	0	3	3	3	1	3	1	2	2	2	2	2	2	4	2	3	2	2	2	2
0	1	13	0	3	2	1	1	2	1	2	2	3	2	1	1	2	2	3	1	2	2	1
0	1	14	0	3	2	3	1	2	1	2	1	2	2	1	2	2	1	2	2	2	2	3
0	0	14	1	3	2	1	1	3	1	2	1	3	3	1	2	4	1	2	3	2	2	2
0	0	12	0	1	2	3	2	1	1	2	1	2	3	1	2	4	3	3	2	2	1	1
0	1	12	1	2	1	3	1	2	1	1	2	2	3	1	1	4	3	1	3	1	2	1
0	0	12	1	2	3	3	1	1	1	3	2	2	2	1	2	3	2	3	3	2	2	1
0	0	14	1	2	1	3	2	3	1	2	2	2	3	1	2	4	2	3	2	2	2	3
0	0	12	0	1	3	2	3	2	1	3	1	2	2	2	1	2	3	1	3	2	2	1
0	1	12	1	1	2	3	1	2	0	2	2	1	2	1	2	4	1	3	2	2	2	1
0	0	12	1	1	3	1	2	1	0	2	2	2	2	2	2	2	2	3	1	1	2	1
0	1	12	1	4	2	2	2	3	1	2	2	2	2	1	1	2	1	3	3	2	3	2
0	1	14	1	2	3	3	2	2	1	2	2	3	2	1	3	2	3	1	1	2	1	2
0	1	14	0	2	3	3	1	1	1	1	2	2	2	1	2	4	1	1	2	2	3	1
0	1	14	1	1	1	3	1	2	1	2	2	1	3	2	2	3	2	2	2	2	1	2
0	1	13	0	1	3	2	1	1	1	2	3	2	2	1	1	4	1	3	1	1	3	1
0	1	12	1	4	3	3	1	2	1	3	1	2	3	2	2	3	2	3	1	2	2	1
0	0	14	1	4	3	1	1	1	1	2	2	2	2	2	1	4	1	2	2	2	2	1
0	0	12	1	4	3	3	1	2	1	1	1	2	3	1	2	3	1	3	3	2	2	2
0	1	14	1	4	2	2	1	2	1	2	2	2	2	1	2	4	2	3	2	1	3	1
0	0	12	0	3	1	1	1	2	1	2	2	2	2	1	1	4	2	3	3	2	1	2
0	0	12	1	2	2	2	1	2	1	2	3	2	3	2	1	3	2	3	2	2	1	2
0	0	12	1	3	3	1	1	2	1	2	3	2	2	1	1	4	2	3	2	1	2	1
0	1	12	1	2	3	3	1	3	1	2	2	3	2	1	1	2	3	3	1	3	1	1
0	1	12	1	3	3	2	2	2	1	2	2	3	2	1	1	2	2	3	2	2	2	1
0	1	12	1	2	2	3	3	1	1	1	3	1	3	2	2	4	1	3	3	2	1	1
0	1	14	1	2	2	3	1	3	1	1	2	1	2	2	1	4	1	3	1	3	2	2
0	1	12	0	2	2	3	1	2	1	2	2	2	1	3	3	3	1	3	2	1	2	3
0	0	12	1	4	3	2	1	2	1	1	1	2	3	1	2	4	2	3	2	3	2	1
0	1	12	1	4	3	3	2	1	1	1	1	2	3	2	1	4	2	2	2	3	2	3
0	1	12	0	4	3	3	2	1	1	2	2	2	2	1	1	4	2	2	1	2	2	1
0	1	13	1	4	2	3	1	3	1	2	2	2	2	1	1	4	2	3	2	1	1	1
0	0	12	0	4	2	3	1	2	1	2	2	3	2	3	1	3	1	3	3	3	3	1
0	1	12	1	2	3	3	2	2	1	2	2	3	3	1	2	3	2	3	2	3	2	2
0	1	12	1	1	2	1	1	2	1	2	2	2	2	1	1	4	2	2	2	2	2	1
0	1	14	1	1	3	3	1	3	1	1	2	2	1	1	1	4	1	3	3	2	2	1
0	1	14	0	2	2	3	1	1	1	2	1	3	3	2	2	4	2	3	2	3	2	1
0	1	12	1	1	3	3	1	2	1	3	3	3	1	1	2	4	2	2	2	1	2	1
0	1	14	0	2	3	1	1	1	1	2	1	2	2	2	1	4	1	3	2	2	2	1
0	1	12	1	4	3	3	1	1	1	2	2	1	2	2	1	4	1	3	3	2	2	1
0	1	12	0	3	3	1	1	2	1	2	2	2	2	2	1	3	2	2	2	1	2	1
0	1	12	0	4	2	1	1	1	1	2	3	2	1	1	1	4	1	3	3	1	2	2
0	1	14	1	3	3	2	1	3	1	2	1	2	2	1	2	4	2	3	3	2	1	2
0	1	12	0	4	2	2	2	1	1	1	1	2	2	1	1	4	1	2	2	2	3	1
0	1	12	0	3	2	1	2	1	1	2	2	2	3	1	2	3	2	3	3	1	1	1
0	0	12	1	2	2	3	2	3	0	2	2	1	3	1	3	1	1	3	3	2	2	2
0	0	12	0	4	3	1	1	3	1	3	3	3	2	2	1	2	1	3	2	2	2	1
0	0	12	0	1	3	3	1	1	1	3	2	2	3	1	1	4	1	3	2	2	1	1
0	1	13	1	1	3	3	3	3	1	2	2	2	2	2	1	2	3	3	2	3	2	1
0	1	12	1	2	3	3	2	3	1	3	2	2	3	3	2	1	2	2	1	1	2	2
0	1	14	0	3	1	2	1	1	1	3	2	3	2	1	1	4	2	3	3	2	2	1
0	1	12	1	3	2	1	1	2	1	2	1	2	3	1	2	4	1	3	2	3	2	1
0	1	12	1	3	1	3	1	1	1	2	1	2	2	2	1	4	3	3	3	2	2	2
0	1	13	0	4	3	3	1	2	1	2	2	2	1	1	1	4	2	1	2	2	2	2
0	1	12	0	3	3	3	3	3	1	2	2	2	3	2	2	4	1	3	2	2	2	1
0	1	13	0	3	1	1	1	2	1	2	3	1	2	1	1	4	1	3	3	2	2	1
0	1	13	0	3	2	1	2	2	1	1	2	2	2	3	1	4	2	2	3	2	2	2
0	1	14	0	1	2	3	1	2	1	2	2	1	2	2	1	4	2	3	3	2	2	1
0	1	14	0	2	2	1	1	3	1	2	2	2	2	2	1	4	2	2	1	2	2	1
0	1	12	1	1	3	2	1	2	1	2	2	2	3	1	1	4	3	3	3	3	2	1
0	1	12	0	2	3	3	1	1	1	1	2	2	2	1	3	4	1	3	3	1	3	1
0	1	12	0	2	3	2	2	2	1	2	2	2	3	1	3	2	2	3	3	3	1	2
0	1	12	1	2	2	2	1	2	1	2	3	2	3	2	1	4	2	3	2	2	2	1
0	1	13	1	1	3	1	1	3	1	2	2	2	2	1	1	4	1	3	2	3	1	2
0	0	13	1	2	3	2	2	1	1	1	1	2	2	2	1	2	1	3	1	2	2	1
0	0	12	0	1	3	2	3	1	1	2	1	2	2	1	2	4	1	3	3	2	1	1
0	0	14	0	2	3	3	2	1	1	3	2	2	1	2	1	4	2	3	3	2	2	2
0	0	13	0	2	3	1	2	2	1	3	1	2	1	2	1	2	1	3	2	3	1	1
0	0	12	1	1	2	3	2	2	1	2	2	2	2	1	1	2	3	2	1	2	2	1
0	0	14	1	1	3	2	2	1	1	3	2	2	2	1	1	3	1	3	3	3	2	2
0	1	14	0	2	3	1	1	2	1	2	2	2	2	1	2	2	1	2	3	2	3	1
0	1	12	0	1	3	3	1	3	1	1	2	2	1	1	1	4	2	3	2	2	3	1
0	1	14	0	1	2	2	2	2	1	2	2	2	2	2	3	4	1	2	3	2	2	1
0	1	12	1	4	2	3	1	2	1	1	1	2	3	2	2	4	3	3	2	2	2	1
0	0	14	1	2	2	1	2	1	1	1	3	2	2	1	1	4	3	3	2	2	2	2
0	1	12	1	4	3	3	2	3	1	2	3	2	2	1	2	4	2	2	3	3	2	3
0	1	14	1	3	2	3	1	1	1	2	1	2	3	1	2	4	3	3	2	3	2	2
0	1	14	0	4	3	3	1	2	1	1	2	2	1	1	1	3	1	3	2	2	3	1
0	1	14	0	4	3	3	3	2	1	1	3	1	2	2	1	4	3	1	2	3	1	1
0	1	12	1	4	3	3	2	1	1	2	3	2	1	2	1	4	1	3	2	1	2	1
0	1	13	1	1	3	3	1	3	0	2	2	2	2	1	2	4	1	2	1	2	3	1
0	1	14	0	4	3	2	1	2	1	2	2	2	3	3	1	4	1	3	2	1	1	1
0	1	12	1	4	1	3	2	2	1	2	2	2	3	1	2	4	1	2	2	2	2	1
0	0	14	0	1	1	3	1	2	0	1	1	2	3	2	3	3	2	2	3	2	2	1
0	0	12	1	2	2	3	1	2	1	2	2	2	2	1	1	4	2	3	2	2	2	1
0	0	12	1	1	3	1	1	1	1	2	3	2	2	1	3	4	1	2	2	3	2	2
0	0	14	0	1	3	1	1	3	1	2	2	2	2	2	1	4	1	3	1	2	3	1
0	0	12	0	2	1	3	1	1	1	1	2	2	2	2	1	4	1	3	2	3	1	1
0	0	14	1	3	3	3	1	1	1	2	3	2	3	1	2	4	2	3	1	2	1	3
0	1	12	1	2	2	3	2	2	1	2	2	1	3	3	1	4	1	3	1	2	2	2
0	1	14	1	4	1	3	1	1	1	1	2	2	2	1	2	4	2	3	2	2	1	2
0	1	12	1	4	2	3	1	1	1	3	1	1	2	2	1	4	2	3	1	3	2	2
0	0	12	1	4	3	3	2	2	1	2	2	2	2	1	1	4	2	3	2	3	1	1
0	1	13	1	3	3	1	1	2	1	2	2	2	1	2	3	3	2	3	2	2	2	1
0	0	13	0	3	3	1	1	1	1	2	2	2	3	2	2	4	3	3	3	2	2	1
0	0	13	1	3	3	1	1	2	1	1	2	2	3	1	1	4	2	3	2	2	2	3
0	0	12	0	1	3	3	1	1	0	1	2	2	3	2	1	4	1	1	2	2	1	3
0	0	13	1	1	3	2	1	3	1	2	2	1	2	2	1	2	1	2	1	2	2	3
0	1	14	1	4	3	3	2	1	1	3	2	2	2	2	3	3	1	3	2	3	3	1
0	1	13	1	4	2	3	2	2	1	2	2	2	3	1	2	3	3	3	1	3	2	1
0	0	12	0	1	3	3	1	2	0	2	1	2	2	1	1	4	2	3	3	2	2	1
0	1	14	0	3	2	1	1	2	1	2	1	2	2	1	1	4	3	3	2	2	2	1
0	1	12	1	2	3	3	1	1	1	1	2	2	3	1	1	4	3	3	3	3	2	1
0	1	12	0	1	3	1	1	2	1	1	2	2	2	1	1	2	1	3	3	3	2	1
0	0	12	1	1	2	1	1	2	1	2	3	2	2	1	1	4	1	3	2	1	2	2
0	1	14	1	4	2	2	1	1	1	2	3	2	2	1	3	4	2	3	2	2	2	3
0	0	14	0	4	3	1	1	2	1	2	2	2	3	2	2	2	1	3	3	2	2	1
0	0	14	1	4	3	2	1	1	1	2	2	2	2	1	1	4	1	3	1	3	3	1
0	0	13	1	3	3	2	1	3	1	2	2	2	3	3	1	4	1	3	2	2	3	3
0	0	12	1	4	3	2	1	1	1	2	2	3	2	1	1	4	2	1	2	2	1	2
0	1	14	0	4	3	1	1	3	1	1	2	2	2	2	2	4	3	3	3	3	1	1
0	0	12	0	4	1	3	1	2	0	1	2	2	3	1	1	4	2	3	2	2	2	1
0	1	12	0	4	3	2	1	1	1	2	2	2	2	1	2	4	3	3	2	2	2	1
0	1	12	0	1	3	3	1	3	1	2	2	2	2	2	1	4	2	2	2	2	1	2
0	1	12	1	3	3	2	2	3	1	2	1	2	3	1	2	4	1	3	1	2	2	1
0	1	13	0	3	3	2	2	1	1	2	2	2	2	1	1	4	2	2	1	3	2	1
0	1	13	1	3	3	1	1	2	1	2	2	2	3	1	1	4	1	3	3	2	2	1
0	0	12	0	4	2	3	1	3	1	1	2	2	1	2	1	3	2	2	2	2	2	2
0	0	13	1	4	3	2	2	1	1	2	2	2	3	1	2	4	1	3	3	2	1	1
0	1	14	0	3	3	2	1	2	1	2	2	2	2	3	2	3	1	3	3	1	3	2
0	0	12	0	4	2	3	1	1	1	3	2	2	3	1	3	4	1	3	2	2	2	1
0	1	12	1	4	3	1	1	1	1	2	1	2	3	2	1	4	1	3	2	2	2	1
0	0	13	0	4	2	2	3	2	1	2	1	2	2	1	3	4	2	2	1	1	2	2
0	1	13	0	1	3	3	1	1	1	1	3	2	2	1	1	3	3	3	3	2	3	1
0	1	14	1	2	3	3	1	3	1	2	3	2	2	2	2	4	3	3	2	3	2	3
0	1	12	0	4	2	3	2	1	1	2	2	2	3	2	1	4	2	2	1	1	2	2
0	0	13	0	4	3	3	2	1	1	2	2	2	3	1	1	2	1	2	2	2	1	2
0	0	12	1	4	3	3	1	1	1	2	1	2	3	1	1	4	2	3	3	2	2	1
0	0	12	0	4	3	3	1	1	1	2	2	2	3	1	1	4	1	3	2	2	2	1
0	0	12	1	2	1	3	1	2	1	1	2	2	2	1	1	4	1	1	3	1	2	3
0	1	13	1	4	2	2	2	2	1	2	1	2	3	2	1	4	1	3	2	2	2	1
0	0	12	0	2	3	2	1	2	1	2	2	2	3	1	2	4	2	1	2	2	1	1
0	1	14	1	1	2	3	2	2	1	2	1	1	3	2	1	3	2	3	1	3	2	2
0	1	13	0	1	3	3	3	3	1	2	1	2	1	1	1	4	1	3	1	3	2	1
0	1	12	0	4	2	1	2	2	1	3	1	2	2	1	2	4	2	3	1	3	3	1
0	1	14	0	1	2	3	1	1	1	2	1	2	2	2	2	4	3	3	2	3	1	1
0	0	12	1	2	3	2	1	3	0	2	3	2	2	1	1	3	3	3	3	2	2	2
0	0	12	1	2	3	3	2	3	1	2	2	2	3	2	1	4	1	3	2	3	3	1
0	1	13	1	2	3	3	2	1	1	2	1	1	3	1	1	4	1	2	2	2	2	2
0	0	14	1	1	3	3	1	2	1	1	2	2	2	1	3	3	3	3	3	2	2	1
0	1	12	0	2	3	3	1	2	1	2	2	2	2	2	1	4	1	2	2	2	2	1
0	1	12	1	3	3	3	1	3	1	3	3	2	2	1	2	4	2	3	2	2	3	1
0	0	13	0	2	3	1	1	1	1	2	2	2	3	1	1	4	1	3	2	2	3	1
0	1	14	1	4	2	2	1	1	1	2	2	2	2	1	1	4	3	3	3	2	1	1
0	0	14	0	1	1	1	1	2	1	2	3	2	2	1	2	4	3	3	2	3	3	1
0	0	12	1	2	2	3	1	2	1	1	1	3	2	1	2	4	1	3	1	2	2	2
0	1	13	1	3	1	2	1	1	1	1	2	2	2	1	1	2	1	3	3	2	2	1
0	0	12	1	1	3	2	3	1	1	2	1	2	2	1	1	4	2	3	1	1	2	1
0	0	13	0	4	3	1	1	2	1	2	1	2	2	1	2	4	2	3	2	2	3	2
0	1	14	1	4	3	1	2	2	1	2	2	2	2	1	2	4	3	3	1	2	2	1
0	1	13	0	3	2	2	1	2	1	2	1	1	2	3	2	2	2	1	1	2	2	2
0	0	12	1	4	3	3	1	2	1	2	1	2	2	2	1	2	3	3	1	2	2	2
0	1	12	0	4	3	3	2	2	1	2	2	2	1	1	2	1	1	3	1	2	2	1
0	1	12	1	2	3	1	1	1	1	2	2	1	2	3	1	4	1	3	1	2	2	3
0	0	12	1	1	2	2	1	3	1	1	2	2	2	1	1	4	1	2	1	3	2	2
0	1	12	1	2	3	3	1	3	1	2	2	2	2	1	2	4	2	3	2	2	2	1
0	1	12	0	1	2	2	3	1	1	3	2	2	2	3	2	4	1	3	2	2	2	1
0	1	12	0	3	2	2	1	1	0	3	2	2	2	1	1	4	1	3	1	3	3	1
0	1	14	0	4	3	3	1	1	1	3	2	2	3	3	1	3	3	3	2	2	3	1
0	1	12	1	1	2	3	3	1	1	2	2	2	2	1	1	4	2	3	3	2	1	1
0	0	12	1	1	3	1	2	2	1	2	2	2	2	2	1	4	1	3	2	3	3	1
0	0	12	0	2	3	2	1	3	1	2	3	2	3	1	1	4	2	2	1	3	2	2
0	1	12	0	2	3	3	1	1	1	2	2	2	3	2	2	4	1	3	1	2	2	1
0	0	12	0	1	3	2	2	2	1	2	2	2	3	1	1	2	2	3	2	3	3	1
0	0	14	0	2	2	3	1	1	1	2	2	2	2	1	1	3	1	3	2	2	1	1
0	0	14	0	4	3	3	2	2	1	2	3	2	2	2	1	4	3	1	3	3	3	1
0	1	12	0	4	3	1	1	2	1	3	1	3	2	1	1	2	2	2	3	2	2	2
0	1	14	1	4	3	1	1	1	1	2	1	2	2	1	2	4	2	2	2	2	2	1
0	0	12	0	2	2	1	1	1	1	1	3	2	2	1	1	3	1	3	2	3	3	1
0	1	14	0	1	1	3	3	2	1	3	1	2	1	2	3	3	1	3	2	1	2	2
0	1	13	0	1	3	2	1	3	0	2	2	2	2	1	2	4	1	3	3	2	2	2
0	1	12	0	2	2	2	2	2	1	1	3	2	2	1	1	4	1	3	1	1	2	1
0	1	13	1	2	3	2	1	3	1	2	2	2	2	1	2	4	1	3	3	3	2	2
0	1	14	0	2	1	3	1	2	1	2	3	2	3	1	2	3	1	2	2	3	3	3
0	0	12	0	2	3	3	1	3	1	2	3	2	3	1	1	3	2	2	3	3	3	2
0	1	14	1	2	3	2	1	2	1	2	1	2	3	1	1	4	2	3	2	2	3	1
0	0	12	1	1	3	2	2	3	1	2	2	2	2	2	1	4	2	3	3	2	2	1
0	1	12	0	2	3	2	1	1	1	3	2	2	2	2	3	4	2	3	2	3	3	1
0	1	12	0	1	3	3	1	2	1	2	2	2	2	3	3	3	1	3	2	2	1	1
0	0	12	1	2	3	3	3	2	1	1	2	2	2	1	3	4	1	3	3	2	2	2
0	1	12	0	1	2	3	1	3	1	2	2	2	2	2	2	4	2	3	3	2	2	2
0	0	14	0	4	3	3	2	1	1	2	2	2	2	1	1	4	2	2	2	2	2	2
0	1	14	0	2	3	3	2	3	1	2	2	2	3	1	1	4	1	2	2	3	2	1
0	0	12	1	2	3	3	2	2	1	1	2	1	1	3	1	3	2	3	2	2	2	1
0	0	12	1	2	3	3	1	2	1	2	3	1	2	2	2	4	2	2	2	2	2	2
0	1	12	1	3	3	1	2	1	1	2	2	2	2	1	1	2	1	3	2	2	2	1
0	1	13	1	4	3	1	1	2	1	1	3	1	3	1	2	4	3	2	2	3	2	1
0	0	14	0	4	3	2	1	1	1	2	2	2	2	1	2	4	2	3	1	1	2	1
0	0	14	0	4	3	3	2	2	1	1	1	2	2	1	2	4	2	3	1	2	2	2
0	1	13	1	1	3	3	1	1	1	2	1	2	3	2	1	4	1	2	1	3	2	2
0	1	12	1	2	1	3	1	3	1	2	2	2	2	1	1	4	1	1	2	2	2	1
0	1	13	1	3	1	2	1	3	1	2	2	2	3	1	2	2	1	2	2	3	2	1
0	0	12	1	2	3	2	1	3	1	2	1	3	2	2	1	2	2	3	1	2	1	2
0	0	12	0	1	3	2	1	2	1	1	3	2	2	1	2	4	2	3	2	2	2	1
0	1	12	0	2	3	3	2	1	1	1	2	2	2	1	1	4	1	3	3	3	2	2
0	1	15	0	2	3	2	1	2	1	2	2	2	3	3	1	3	1	3	1	3	2	1
0	0	13	0	2	2	3	1	2	1	2	2	2	3	1	1	4	1	3	1	1	2	1
0	0	12	0	2	2	1	1	3	1	2	2	2	2	1	3	3	1	3	3	2	2	1
0	0	12	1	2	3	3	3	1	1	2	1	2	2	2	2	4	2	3	2	2	3	1
0	0	13	0	2	2	2	1	2	1	2	3	2	2	2	2	4	1	2	2	2	2	1
0	1	13	0	2	3	3	1	2	1	1	3	3	3	1	2	4	2	3	3	3	3	1
0	0	13	0	2	2	1	1	2	1	3	1	2	2	1	1	4	3	3	3	3	2	1
0	0	15	0	1	3	3	1	1	1	1	2	2	3	1	2	4	1	3	2	2	2	3
0	1	14	0	1	2	1	1	2	1	2	2	2	3	2	2	4	1	3	2	1	1	2
0	1	14	0	3	2	2	2	2	1	1	1	2	3	1	1	2	1	3	2	2	2	1
0	1	12	1	1	3	2	1	1	1	2	1	2	3	1	2	4	1	3	3	2	3	3
0	0	13	1	2	3	2	1	2	1	2	2	2	2	1	1	4	3	3	3	3	2	1
0	1	15	1	1	1	3	2	3	1	2	3	2	3	1	1	2	2	1	2	1	2	2
0	1	12	0	1	3	3	1	3	1	2	2	2	2	1	1	4	1	1	1	2	2	1
0	0	13	0	3	1	3	1	2	1	2	2	3	2	1	1	1	3	3	2	1	3	1
0	1	15	0	3	1	1	1	2	1	2	1	2	2	1	1	4	2	3	3	3	2	3
0	0	15	0	1	3	1	1	1	1	2	2	2	1	1	2	2	1	3	1	3	3	1
0	1	15	1	1	3	1	2	1	1	2	1	3	1	1	2	2	3	3	3	2	3	3
0	1	15	1	1	3	2	1	2	1	2	2	2	2	3	1	4	2	3	2	2	2	2
0	1	14	0	2	2	3	1	2	1	2	1	2	3	1	2	4	3	3	3	2	2	2
0	0	12	0	1	2	2	2	2	1	1	2	2	2	1	2	3	2	3	1	2	1	3
0	1	13	0	2	2	1	2	1	1	1	2	2	2	1	1	4	2	3	3	2	2	1
0	1	15	1	4	1	3	1	1	1	1	2	2	3	1	1	4	1	3	2	1	2	1
0	0	15	0	3	2	2	1	1	1	1	1	2	3	1	1	4	2	3	1	2	2	1
0	1	12	1	3	3	3	1	2	1	2	2	2	2	3	1	3	2	3	2	1	3	1
0	1	12	0	3	3	3	1	2	1	1	2	2	2	1	1	4	1	3	3	2	2	1
0	1	12	0	1	3	2	1	1	1	2	1	3	2	1	3	4	2	2	2	2	3	2
0	1	15	1	2	3	1	1	2	1	2	2	2	2	1	1	4	1	3	2	3	2	2
0	0	12	1	1	3	3	1	1	1	2	1	2	2	1	1	4	1	3	1	2	2	3
0	0	14	0	3	3	3	1	1	1	2	2	3	2	3	1	3	3	1	3	2	2	2
0	0	15	1	2	3	3	1	2	1	3	2	2	2	1	2	4	1	2	3	2	2	1
0	1	15	1	2	2	3	1	3	1	2	2	1	3	1	1	4	2	3	1	3	1	1
0	0	13	1	2	1	1	3	3	1	2	2	2	2	1	2	2	2	3	2	1	1	3
0	1	15	0	2	3	3	2	1	1	1	3	2	2	3	1	4	1	1	2	2	1	1
0	1	12	1	3	3	3	2	2	1	1	2	1	2	2	2	4	2	3	2	2	3	2
0	1	13	0	3	2	3	1	2	1	2	1	2	2	2	2	4	1	3	2	2	1	1
0	0	13	0	3	3	2	1	3	1	3	2	2	2	1	1	4	1	2	3	2	2	1
0	1	12	0	3	2	2	1	2	1	2	3	2	2	2	1	4	2	2	2	2	1	1
0	0	15	1	1	3	2	1	1	1	1	2	2	2	1	1	3	1	3	1	2	1	1
0	0	14	0	2	3	2	1	1	1	1	2	2	2	1	1	4	3	3	2	3	2	1
0	1	15	0	1	3	2	3	3	1	2	2	3	2	2	1	3	1	2	3	2	1	2
0	0	15	0	2	2	3	3	2	0	2	1	2	2	1	3	2	2	3	3	1	3	1
0	0	14	0	2	3	3	1	2	1	2	2	2	3	2	1	4	2	3	2	2	1	2
0	1	15	0	2	2	3	2	1	1	2	2	2	1	1	2	4	2	3	1	2	2	1
0	1	15	0	2	3	3	1	2	1	2	2	3	3	1	1	4	1	3	3	2	2	1
0	1	12	1	2	3	2	1	2	1	2	2	2	2	1	3	4	2	2	3	2	3	1
0	0	15	1	2	1	3	1	1	1	2	1	1	2	1	3	4	3	3	3	2	2	2
0	0	14	1	2	3	1	1	2	1	2	2	2	3	1	1	4	1	3	2	3	2	2
0	0	14	1	3	3	2	1	1	1	1	2	2	1	1	1	4	2	2	3	2	2	1
0	0	14	0	3	3	3	1	2	1	2	2	2	2	1	1	3	1	2	3	1	2	1
0	0	15	0	2	2	3	2	1	1	1	2	2	2	2	1	3	1	3	2	2	2	1
0	0	14	0	2	3	3	2	2	1	2	3	2	3	1	3	4	2	3	2	2	1	1
0	0	12	0	1	3	3	1	2	0	2	1	2	2	2	1	4	1	2	2	1	1	1
0	1	13	0	1	2	1	1	2	1	3	2	2	3	2	1	3	2	3	2	3	2	3
0	0	12	0	1	2	3	3	3	1	1	2	2	2	3	1	4	3	3	3	3	3	1
0	0	12	0	3	2	3	1	2	1	1	2	2	1	1	1	4	3	3	2	2	2	1
0	1	15	1	2	3	2	1	1	1	2	1	2	3	2	1	3	1	3	3	2	1	2
0	0	15	1	2	3	1	2	2	1	1	2	2	3	1	1	4	2	3	1	2	1	1
0	1	13	1	2	3	3	1	1	0	1	2	2	2	1	1	3	3	3	2	3	2	1
0	0	12	1	1	3	2	2	2	0	2	2	2	2	2	3	4	3	3	2	2	2	1
0	1	14	1	1	3	2	1	3	1	3	3	2	2	1	2	4	2	1	1	3	1	1
0	1	14	1	1	1	3	3	2	1	2	2	2	1	1	1	4	1	3	2	3	1	2
0	1	14	0	2	2	2	1	2	1	2	2	2	3	1	1	3	2	2	2	2	2	1
0	1	14	1	2	3	3	1	2	1	2	2	2	2	2	2	4	1	3	2	2	3	1
0	0	13	1	1	3	2	3	2	1	3	1	2	2	1	1	4	1	2	3	3	3	1
0	1	15	1	1	3	3	2	1	1	2	2	2	2	2	1	4	1	2	1	2	3	1
0	1	13	0	1	3	3	1	1	1	1	2	2	3	2	2	2	1	3	2	2	2	1
0	0	15	0	2	3	3	1	1	1	2	2	1	3	3	1	3	2	2	3	2	2	1
0	1	14	0	2	2	2	1	2	1	2	2	2	2	2	2	4	2	3	3	2	2	1
0	1	14	1	2	3	2	1	1	1	2	1	2	3	1	1	4	2	3	3	3	2	1
0	0	15	0	1	3	3	1	3	1	1	2	2	2	1	1	2	2	2	3	3	3	1
0	1	15	0	2	2	3	2	2	1	2	2	2	1	2	1	4	1	2	2	2	2	1
0	1	15	0	1	2	2	3	1	1	2	2	1	2	1	2	4	1	1	3	2	2	1
0	0	12	1	3	3	1	1	2	1	1	2	2	2	3	1	4	1	3	1	1	1	1
0	0	13	1	4	2	3	2	2	1	1	1	1	3	2	1	4	1	1	1	3	3	1
0	1	15	1	3	2	3	1	1	1	2	1	2	2	2	1	2	3	3	3	1	2	2
0	0	13	1	1	2	1	1	1	1	2	2	2	1	1	1	4	1	3	1	2	3	1
0	0	13	0	2	3	1	1	3	1	2	2	2	2	1	1	4	1	2	2	3	3	1
0	1	13	0	2	3	3	1	2	1	2	2	2	2	1	1	2	1	2	1	3	2	1
0	0	12	0	1	3	1	1	2	0	2	2	2	2	2	2	4	1	3	3	3	2	2
0	1	14	0	2	3	3	1	3	1	2	2	2	2	1	1	4	2	2	2	2	3	3
0	1	12	0	1	3	3	1	3	1	3	1	2	3	1	2	4	1	2	2	2	3	1
0	1	13	1	2	3	3	1	2	1	2	2	2	3	1	2	3	2	2	3	3	1	1
0	1	14	0	2	2	1	1	2	1	2	2	2	3	1	1	1	3	2	1	1	2	1
0	0	15	0	1	2	2	2	1	1	2	2	2	2	2	1	4	3	2	3	2	3	2
0	0	14	0	2	3	3	1	1	1	2	1	2	3	1	1	3	1	3	1	3	3	2
0	0	15	0	4	3	3	2	1	1	2	3	2	2	1	1	4	1	3	2	3	2	1
0	1	14	1	1	1	1	2	2	1	2	2	2	3	1	1	4	2	3	2	1	3	2
0	0	12	1	1	3	2	1	1	1	2	2	2	3	1	1	3	1	3	3	1	1	3
0	0	13	1	4	2	1	1	2	1	2	2	2	2	2	1	4	3	3	3	3	1	1
0	0	12	1	3	2	3	3	2	1	1	2	2	2	3	2	4	2	3	1	2	2	3
0	1	13	0	3	3	1	2	2	1	2	3	2	2	1	3	4	1	3	1	2	2	1
0	1	13	0	2	3	3	2	2	1	2	2	2	1	1	2	4	2	1	2	2	2	1
0	0	14	0	1	1	1	2	1	1	2	2	1	3	1	1	4	2	3	2	2	2	1
0	0	15	1	2	3	2	1	2	1	1	2	2	1	1	1	4	1	2	3	2	2	3
0	1	15	1	2	3	1	2	2	1	2	2	3	3	1	3	4	2	2	1	2	3	1
0	0	13	1	4	3	3	1	2	1	2	3	1	2	1	2	4	2	3	2	2	3	2
0	0	14	0	1	1	1	1	2	1	2	2	2	3	2	1	4	3	1	2	1	2	1
0	1	14	1	1	3	2	1	3	1	3	1	2	2	2	1	4	2	3	2	3	3	3
0	1	14	0	3	3	3	1	3	1	1	1	1	1	2	1	4	2	2	2	1	1	1
0	1	15	0	3	3	3	1	1	1	2	2	2	2	2	1	4	1	3	2	2	2	1
0	0	14	1	1	3	3	1	2	1	2	1	2	2	1	1	4	1	3	1	1	2	1
0	1	15	0	2	2	2	3	3	1	2	1	2	1	2	1	4	1	3	2	2	1	1
0	1	12	0	2	3	3	1	2	1	2	2	2	2	2	2	4	1	3	1	2	2	1
0	0	14	0	2	3	3	1	2	1	2	2	2	2	1	1	4	2	3	2	3	2	1
0	1	14	0	2	2	3	1	2	1	2	2	2	2	1	1	3	1	3	2	2	2	1
0	0	12	1	1	2	3	2	2	1	2	2	3	2	1	2	2	3	2	3	3	2	1
0	1	15	1	1	2	1	2	2	1	3	2	2	2	1	1	4	3	1	2	1	2	1
0	0	12	0	1	3	1	1	3	1	2	3	2	2	2	1	3	2	3	2	2	2	1
0	0	13	1	2	3	3	1	2	1	2	2	2	2	1	1	4	1	3	2	2	1	1
0	1	13	1	2	3	3	1	3	1	2	1	2	2	1	2	4	1	2	2	3	2	2
0	1	14	0	2	3	2	1	1	1	2	2	2	3	1	2	1	2	3	2	2	2	1
0	1	14	1	1	2	3	1	2	1	2	3	2	3	1	2	4	2	2	2	3	3	1
0	1	15	0	4	2	3	1	3	1	1	2	2	3	1	2	4	1	2	1	2	3	2
0	1	13	0	3	3	3	1	3	1	1	1	2	2	1	2	3	1	3	1	2	2	3
0	1	12	1	1	3	3	1	2	1	2	2	2	1	1	1	3	1	3	3	3	2	1
0	1	14	0	4	3	2	1	1	1	2	3	2	2	1	3	4	1	2	2	2	3	1
0	0	15	0	1	3	3	2	2	1	2	1	2	2	1	1	3	2	3	2	3	2	1
0	1	13	1	2	3	3	1	3	1	1	3	3	3	1	1	2	1	3	2	2	2	1
0	0	15	0	1	2	3	1	2	1	2	2	2	2	2	1	4	1	2	3	3	2	1
0	0	12	1	1	3	2	1	3	1	3	2	2	2	1	2	4	1	3	2	2	2	1
0	1	12	1	1	3	1	1	1	1	2	3	1	2	2	2	4	2	3	3	3	2	3
0	0	15	0	1	3	1	1	1	1	2	2	2	2	1	1	4	2	3	2	1	3	2
0	0	15	1	2	3	2	1	2	1	3	2	2	2	1	2	3	1	3	3	2	1	1
0	0	13	1	2	2	3	1	2	1	2	1	2	2	1	2	4	1	1	3	3	2	3
0	1	15	0	1	3	3	2	3	1	2	2	2	1	1	1	2	2	3	3	2	1	3
0	0	14	1	1	3	2	1	2	1	1	2	2	2	2	1	4	1	3	3	2	3	1
0	1	14	0	1	3	3	1	2	1	2	2	2	2	1	3	4	2	3	2	2	2	1
0	0	14	0	3	3	3	2	3	0	3	1	2	2	2	1	4	2	3	3	2	2	2
0	1	15	1	3	3	2	2	1	1	2	2	2	2	2	2	4	3	3	3	2	3	1
0	1	15	0	1	3	3	2	2	1	1	2	2	2	1	1	3	1	2	3	3	3	1
0	0	15	0	1	2	3	1	2	1	2	2	2	2	1	1	1	2	3	1	3	2	1
0	0	12	1	2	3	3	2	2	1	1	2	2	2	3	2	2	1	3	2	2	2	3
0	0	12	0	1	2	3	1	3	1	2	2	2	2	2	2	4	1	3	2	2	2	3
0	0	13	1	2	2	2	2	1	1	2	1	2	2	1	2	4	2	2	3	3	2	1
0	1	12	1	1	3	3	1	1	1	2	2	1	2	1	1	4	2	2	3	2	2	1
0	0	12	1	1	3	3	2	2	1	2	2	2	3	2	1	4	1	3	2	3	1	1
0	0	14	0	1	2	2	2	2	1	1	2	2	1	2	2	4	2	1	2	2	2	2
0	1	13	0	2	1	3	1	1	1	2	2	2	3	2	1	3	1	3	3	2	2	2
0	0	15	0	1	2	1	1	2	1	3	3	2	2	1	3	4	3	3	1	3	3	1
0	1	13	1	4	3	3	2	2	1	3	2	2	1	2	3	4	2	3	3	2	1	3
0	0	12	1	3	2	1	1	1	1	2	2	2	2	1	1	1	1	2	1	2	2	2
0	1	15	1	2	2	3	1	2	0	2	1	2	2	3	1	4	2	3	1	2	3	1
0	0	14	1	2	2	1	1	1	1	2	3	2	1	1	2	4	2	3	1	2	2	1
0	1	13	1	2	2	2	1	1	1	1	2	2	2	1	1	1	2	3	2	2	2	1
0	1	15	0	1	3	1	1	2	1	2	2	2	3	1	1	4	1	3	2	3	2	1
0	0	15	0	2	3	3	3	3	1	2	2	2	2	1	3	4	1	1	3	2	2	1
0	1	15	0	1	2	3	1	3	1	2	1	2	2	2	1	4	1	2	2	2	2	1
0	0	13	0	1	2	3	1	2	1	2	2	2	3	3	1	2	1	2	1	1	1	1
0	0	13	1	2	2	1	1	1	1	2	1	1	3	1	1	4	2	3	3	3	2	2
0	1	15	0	3	3	3	2	3	1	2	2	2	3	1	1	2	1	2	2	3	2	1
0	0	15	0	2	3	1	1	1	1	2	1	2	2	1	2	4	2	3	1	2	1	1
0	1	14	1	1	3	3	1	2	1	1	2	2	2	1	1	4	2	3	2	2	2	1
0	1	12	0	3	3	3	1	2	1	1	2	2	2	3	2	4	1	3	2	2	2	1
0	0	15	0	4	3	3	1	2	0	1	2	2	3	1	2	4	1	2	1	2	1	1
0	1	12	0	2	2	3	1	2	1	2	2	2	2	1	2	3	1	3	2	2	2	3
0	1	15	1	3	3	3	1	2	0	2	2	2	3	1	2	4	2	3	2	2	2	1
0	0	15	1	1	3	3	1	2	1	2	2	1	2	2	1	4	1	2	1	3	2	1
0	1	12	1	2	2	3	2	2	1	2	1	2	2	2	1	4	1	3	1	2	3	1
0	1	13	0	1	3	2	2	1	1	3	1	2	2	2	2	4	2	1	2	3	2	2
0	0	12	1	1	3	3	2	2	1	2	3	2	3	2	1	4	1	1	3	2	1	2
0	0	12	0	3	3	3	1	2	0	2	2	2	3	2	2	4	2	1	2	2	2	1
0	0	12	0	1	3	3	2	3	1	2	1	2	1	2	1	4	3	2	2	2	3	1
0	0	15	1	3	2	3	2	2	1	2	2	2	3	1	2	3	1	3	3	2	2	2
0	1	12	0	3	3	1	2	3	1	2	3	2	2	1	1	3	2	3	3	2	2	1
0	0	13	0	4	2	3	1	1	1	2	2	2	3	1	2	4	1	2	3	3	1	1
0	1	13	0	1	2	2	2	2	1	2	2	2	2	1	2	2	2	3	1	2	2	1
0	1	13	1	2	3	3	1	1	1	2	2	2	3	2	1	4	2	2	1	3	1	2
0	0	15	0	3	2	3	3	1	1	1	2	2	2	1	2	4	2	3	1	2	2	1
0	0	15	0	2	3	2	1	3	1	2	2	1	3	1	1	4	1	3	2	2	1	1
0	1	12	0	1	3	1	1	3	0	1	1	1	2	1	1	4	1	3	3	2	2	1
0	0	13	0	1	2	1	2	2	1	2	2	1	2	1	2	3	1	3	3	3	2	1
0	0	15	0	4	3	3	1	2	1	3	2	2	2	1	1	4	1	2	3	2	2	1
0	0	14	0	2	1	1	2	3	1	1	1	2	2	1	1	4	2	2	2	1	2	1
0	0	14	0	1	3	3	1	1	1	1	2	2	2	2	2	4	1	3	2	2	2	1
0	1	15	1	1	2	3	1	2	0	1	3	2	2	1	2	4	1	2	2	2	3	2
0	1	14	0	3	3	3	1	3	1	1	2	1	2	3	1	4	2	2	3	2	2	1
0	0	14	1	3	2	3	1	2	1	2	2	2	3	3	1	2	2	2	1	2	2	1
0	0	13	1	2	1	3	1	1	1	2	2	1	2	3	2	4	2	3	2	2	3	1
0	1	15	0	1	2	3	2	2	1	2	2	1	1	1	3	3	1	1	2	2	2	1
0	0	12	0	1	3	1	3	3	1	2	2	2	2	1	1	1	1	3	2	2	3	1
0	0	15	0	2	3	2	1	3	1	2	2	2	2	1	1	4	3	3	3	2	2	1
0	0	13	1	1	2	3	1	1	1	1	2	1	2	2	3	3	1	3	1	2	2	1
0	1	14	0	2	3	2	1	3	1	1	2	2	2	1	1	4	2	2	1	2	2	3
0	0	15	0	2	3	2	1	2	1	2	2	2	2	1	1	2	1	3	2	3	1	1
0	0	13	1	2	3	2	2	1	1	3	1	2	2	2	1	3	1	1	2	2	3	1
0	1	15	1	2	1	1	1	2	1	2	1	3	3	2	1	4	1	1	3	2	2	1
0	1	13	1	2	1	3	1	1	1	2	1	2	2	3	1	4	3	3	3	2	2	1
0	1	15	1	3	3	3	1	2	1	2	2	2	2	2	1	4	2	2	2	2	2	1
0	0	15	0	2	3	3	3	2	1	3	2	2	2	2	1	2	1	3	2	2	2	1
0	1	12	0	3	3	2	1	2	1	1	2	2	2	2	2	4	2	2	2	2	2	1
0	0	15	1	4	3	3	1	1	1	2	3	2	2	1	1	4	2	1	2	2	1	1
0	0	15	0	2	3	3	2	1	1	2	3	3	2	1	2	4	2	2	3	2	2	3
0	0	12	1	2	3	3	1	2	1	2	3	2	2	1	3	2	1	3	2	2	2	1
0	1	14	0	2	2	3	1	2	1	3	2	2	2	3	2	4	1	3	3	3	3	1
0	1	12	0	4	3	1	1	2	1	2	2	2	2	1	3	4	1	3	2	1	2	1
0	1	15	0	2	3	2	1	2	1	2	2	2	2	3	1	2	2	2	2	2	1	1
0	1	15	1	1	3	2	1	2	1	2	2	2	2	3	1	4	2	3	3	1	2	1
0	0	15	0	2	3	3	1	2	1	2	2	2	1	1	1	4	1	3	2	2	3	1
0	1	14	0	2	3	2	1	3	1	2	1	2	2	2	1	4	1	1	3	2	2	2
0	1	14	0	2	3	3	1	1	1	1	2	2	2	2	1	4	2	2	3	2	3	2
0	1	12	0	2	3	3	3	3	1	2	2	2	2	2	1	4	2	3	2	2	2	2
0	1	14	1	2	2	3	1	3	1	3	3	2	3	2	2	4	2	2	1	2	2	1
0	1	14	0	2	3	2	1	2	1	3	1	2	2	1	1	4	2	3	1	1	2	1
0	1	12	0	2	3	3	1	2	1	3	2	2	2	1	1	4	2	3	1	2	2	1
0	1	13	0	1	3	3	3	1	1	3	2	3	2	2	2	4	1	3	2	2	2	2
0	0	15	0	2	3	2	1	3	1	3	2	1	2	2	2	2	2	3	2	2	1	1
0	0	15	1	3	3	3	2	2	1	2	2	2	3	1	1	4	2	3	2	3	2	1
0	0	15	1	2	3	2	1	1	1	2	3	3	3	1	2	4	1	3	2	2	3	3
0	1	12	1	1	3	1	1	3	0	1	3	2	3	1	1	4	1	3	2	3	2	2
0	0	14	0	1	3	1	1	1	1	2	2	3	2	2	1	3	2	3	2	2	2	1
0	1	15	0	2	2	2	1	1	0	1	2	2	2	1	1	4	3	3	3	2	2	1
0	0	15	1	2	3	3	1	3	1	1	2	2	3	1	3	4	1	2	3	2	2	1
0	1	12	0	4	3	3	1	1	1	2	2	2	2	1	2	3	1	2	1	2	2	1
0	0	15	0	2	2	3	1	3	1	2	2	2	2	1	1	4	1	3	3	2	2	1
0	0	14	0	2	3	3	1	2	1	1	2	2	2	2	1	4	1	2	1	2	2	1
0	0	14	1	2	3	3	2	1	1	2	3	1	2	2	2	4	1	3	2	2	2	1
0	0	15	0	2	3	2	1	3	1	1	2	2	2	1	1	4	1	3	3	2	3	2
0	1	13	0	2	2	3	1	1	1	2	3	2	2	1	2	2	1	2	2	2	2	1
0	0	15	0	3	2	3	1	2	1	1	2	2	2	3	1	1	3	3	3	2	2	1
0	1	13	0	2	2	3	2	1	1	2	1	2	2	2	1	3	1	3	1	2	2	1
0	1	15	0	2	2	3	1	2	1	1	2	2	2	2	1	4	2	3	2	2	1	1
0	0	12	0	3	2	2	2	2	1	1	3	2	2	1	2	3	1	2	1	2	2	1
0	0	15	0	1	3	1	1	1	0	1	2	2	2	2	2	4	2	2	3	2	2	2
0	1	12	1	2	3	3	3	1	1	2	3	2	2	2	2	1	1	3	1	1	2	1
0	0	15	0	1	3	3	1	3	1	2	1	3	1	2	2	2	3	2	3	2	2	1
0	1	15	0	2	3	2	1	1	1	1	2	2	3	1	2	2	2	3	3	2	2	1
0	0	15	1	2	3	3	1	2	1	2	2	2	1	1	1	4	2	3	1	1	2	1
0	1	15	0	2	2	1	1	1	1	2	2	2	2	1	1	3	1	2	2	2	2	1
0	0	13	1	1	2	3	1	2	1	2	2	2	2	2	2	4	1	1	1	2	2	1
0	0	13	0	1	3	2	2	3	1	3	1	2	1	2	2	4	1	3	3	2	3	1
0	1	14	0	2	2	3	2	2	1	1	1	2	2	1	1	4	1	3	2	2	3	2
0	1	15	1	1	3	3	1	1	1	2	2	2	2	1	2	4	2	3	2	2	3	2
0	0	15	1	2	3	2	1	3	1	1	1	2	3	1	2	4	3	3	3	2	2	1
0	1	15	1	1	3	1	2	2	1	1	2	2	2	1	1	4	3	3	1	3	2	1
0	0	13	0	1	3	2	2	2	1	2	1	2	2	1	3	4	3	2	3	2	1	1
0	1	12	0	1	3	3	1	1	0	2	3	2	2	1	1	4	2	1	3	2	2	1
0	1	13	1	2	3	2	2	2	1	2	1	2	3	1	3	4	2	3	2	3	1	1
0	1	14	0	2	3	1	1	3	1	2	3	2	2	2	2	4	1	3	3	2	2	1
0	0	15	1	4	2	3	2	2	1	2	2	2	1	3	1	4	2	3	3	1	2	1
0	1	14	0	3	3	3	2	2	1	2	1	2	2	3	2	4	1	3	2	2	1	1
0	1	15	1	2	2	3	1	1	1	2	2	2	3	1	2	3	2	3	2	1	2	3
0	1	12	0	1	3	3	2	1	1	1	1	2	1	2	2	4	2	3	2	2	1	1
0	1	15	0	1	2	2	1	2	1	2	2	2	2	1	1	4	1	2	2	3	2	1
0	1	14	0	2	2	1	1	1	1	2	2	2	2	3	1	3	1	3	2	2	1	1
0	1	15	0	1	3	3	2	2	1	2	2	2	2	3	1	4	3	3	2	2	2	1
0	1	15	1	2	1	3	1	3	1	2	1	2	2	1	1	4	2	2	2	2	1	1
0	0	13	1	2	3	2	2	1	1	2	2	2	3	1	2	4	3	3	2	2	2	3
0	0	12	1	2	2	3	1	3	1	2	2	2	1	2	2	4	2	3	1	3	2	1
0	0	15	1	1	2	3	1	1	1	2	1	1	2	2	2	4	3	3	1	3	3	1
0	0	12	1	2	2	3	1	1	1	2	2	2	2	1	1	4	1	3	2	2	2	1
0	0	14	0	3	3	3	1	2	1	1	2	2	2	2	1	4	1	3	2	3	2	2
0	0	12	1	2	3	3	1	2	1	2	2	2	2	2	2	4	3	1	3	2	1	1
0	1	15	0	4	2	1	1	1	1	1	2	2	3	1	1	1	1	3	2	2	2	1
0	0	12	0	3	2	2	1	2	1	1	2	2	2	2	2	4	3	3	3	2	2	1
0	1	12	1	3	2	3	1	1	1	1	1	2	2	1	1	4	3	2	1	2	2	2
0	1	15	1	4	2	3	2	2	1	1	2	2	1	1	1	2	2	3	3	2	2	1
0	1	12	0	2	3	1	2	3	1	3	1	2	2	2	1	4	1	2	2	3	2	1
0	1	13	0	2	2	3	2	3	1	2	2	2	3	3	1	4	2	3	3	2	1	1
0	1	13	0	1	2	2	1	2	1	1	2	2	1	1	2	3	1	3	1	2	2	2
0	1	15	1	2	3	1	1	2	1	2	2	3	2	2	2	1	2	3	3	2	2	1
0	0	15	0	2	2	3	2	2	1	1	2	2	2	2	1	4	3	3	2	2	1	1
0	1	15	1	2	3	2	1	2	1	1	3	2	2	2	2	3	1	3	1	3	1	1
0	0	12	0	2	3	2	1	1	1	3	2	1	2	1	1	4	3	3	2	3	2	1
0	1	13	0	1	3	2	1	1	0	3	2	2	3	1	1	2	3	3	3	1	2	2
0	1	14	0	1	3	3	2	2	1	2	2	2	2	1	3	2	2	3	1	2	2	1
0	0	13	1	2	2	3	2	2	1	2	2	2	2	2	1	4	1	3	1	2	2	3
0	1	15	0	1	3	3	2	2	1	2	2	2	3	1	2	4	2	3	1	2	3	2
0	1	13	1	1	3	3	3	1	1	1	2	1	2	1	1	4	3	2	1	2	2	1
0	1	13	0	1	3	3	1	2	1	2	2	2	3	1	1	4	2	1	2	1	3	2
0	1	15	0	1	3	3	2	3	1	2	2	2	2	1	2	4	1	3	3	1	2	3
0	0	15	1	2	3	3	1	3	1	2	2	2	3	3	1	4	2	2	1	2	2	1
0	1	13	1	3	3	2	3	1	1	2	2	2	2	2	2	4	2	2	2	2	2	3
0	0	14	0	1	3	1	1	2	1	2	2	2	2	1	1	4	1	1	3	2	3	1
0	0	15	0	1	3	3	1	1	1	1	2	1	2	2	2	4	1	3	1	2	3	1
0	1	15	0	2	1	2	1	2	1	2	2	2	2	2	2	4	2	3	1	2	1	1
0	0	13	0	2	3	2	1	2	1	2	2	2	1	1	2	2	2	3	3	3	1	1
0	1	12	1	1	3	2	2	2	1	1	2	2	2	3	1	3	3	3	3	3	2	1
0	0	13	0	2	3	2	2	3	1	2	2	2	2	1	1	4	1	3	3	2	1	1
0	1	15	0	2	3	3	2	3	1	3	2	2	2	1	1	4	2	3	3	3	2	1
0	0	12	1	1	2	2	1	2	1	3	1	2	3	2	2	4	1	1	3	2	1	2
0	0	13	1	2	2	3	3	2	1	2	2	2	1	1	2	4	2	3	2	2	1	1
0	1	15	1	1	2	3	1	2	1	2	2	2	2	2	2	3	3	3	2	2	1	1
0	1	13	0	2	2	1	1	1	1	1	2	2	3	1	2	4	1	2	2	3	3	1
0	0	13	1	2	3	3	1	1	1	2	3	2	3	1	1	2	1	3	2	2	1	2
0	0	13	0	3	3	2	1	2	1	2	1	3	3	1	2	4	1	1	3	2	3	1
0	1	13	0	2	3	2	3	3	1	1	2	1	2	2	3	4	2	3	3	2	2	1
0	0	14	0	2	3	3	1	2	1	2	2	2	3	1	2	3	3	3	3	3	3	1
0	1	13	1	2	3	1	1	2	1	2	2	3	2	2	1	4	2	2	2	3	2	2
0	1	14	1	2	2	3	1	2	1	2	2	2	2	1	1	4	1	2	2	2	3	1
0	1	15	0	3	3	2	3	3	0	2	3	2	3	1	1	3	3	2	2	2	2	3
0	1	14	0	2	1	1	1	1	1	2	2	2	2	2	1	4	1	3	2	2	2	1
0	1	14	1	2	3	3	1	2	1	2	2	2	2	1	3	2	3	3	3	2	2	1
0	1	14	0	1	2	3	1	1	1	2	2	2	2	2	3	2	2	3	3	3	1	1
0	0	13	0	4	1	1	1	1	1	2	2	2	3	2	3	4	1	2	1	1	2	2
0	1	13	0	1	2	1	2	1	0	2	2	2	3	2	1	4	3	3	1	3	2	1
0	1	14	0	2	3	2	1	1	1	2	2	2	1	1	1	4	2	3	1	2	2	1
0	1	13	0	3	3	1	3	1	1	1	2	2	2	2	1	4	2	3	2	3	3	2
0	0	15	0	2	3	1	1	2	1	1	2	2	2	2	1	4	3	2	2	3	3	1
0	0	14	1	2	3	3	3	3	1	3	2	1	3	1	2	4	1	2	3	2	2	1
0	1	15	1	1	2	1	1	1	1	2	2	1	2	1	1	4	3	3	3	2	3	1
0	0	15	0	2	3	2	1	2	1	2	2	2	3	2	2	3	1	2	3	2	2	1
0	1	15	0	1	3	2	1	1	1	2	3	2	2	1	2	2	3	3	1	3	2	2
0	1	15	0	2	3	3	1	3	1	2	1	2	2	1	1	4	1	2	2	2	3	1
0	0	13	1	1	3	3	1	2	1	2	3	2	2	1	2	3	1	3	2	1	2	2
0	1	13	0	4	3	3	1	3	1	2	1	2	2	1	2	4	2	3	2	3	2	1
0	1	15	0	2	2	2	1	1	1	2	1	2	2	2	3	4	2	2	2	2	2	1
0	1	15	0	1	3	2	1	2	1	1	1	2	1	1	2	4	2	2	1	2	2	1
0	1	15	0	2	2	2	1	1	1	1	2	3	2	2	3	4	1	3	1	1	2	1
0	0	14	1	3	2	3	3	2	1	2	2	2	2	1	1	4	1	2	3	2	2	1
0	0	15	0	4	2	3	1	1	1	2	2	2	3	1	1	3	1	3	1	2	2	3
0	0	12	1	4	3	3	2	2	1	2	1	2	2	1	1	4	2	1	1	3	2	1
0	1	14	0	2	3	1	1	2	1	2	2	2	3	1	2	4	1	1	1	3	2	1
0	0	14	1	3	2	3	1	3	1	1	2	2	1	2	2	4	3	3	2	2	2	1
0	0	15	0	2	2	2	1	2	1	2	2	2	2	1	1	4	1	3	1	3	3	1
0	1	14	0	1	2	3	1	1	1	1	2	2	1	3	1	4	1	3	3	3	2	3
0	0	15	1	1	3	2	2	2	1	2	1	2	2	1	2	4	1	2	3	2	1	1
0	1	14	1	2	2	1	2	1	1	2	2	2	3	1	2	4	2	2	3	1	2	1
0	0	12	0	2	3	1	1	3	1	2	2	2	2	1	3	4	1	3	2	2	2	1
0	0	13	1	2	2	3	1	1	1	2	2	2	2	2	1	4	1	2	1	2	1	2
0	0	13	1	2	3	1	2	2	1	1	2	2	2	1	2	4	1	3	2	2	2	2
0	1	13	0	2	3	3	1	1	1	1	2	2	3	1	2	4	1	2	1	2	2	1
0	0	15	0	1	2	2	3	1	0	2	1	2	2	1	2	3	3	2	2	2	2	2
0	1	15	0	1	2	3	1	1	1	2	1	2	2	2	2	3	3	3	1	3	2	1
0	1	14	1	2	2	1	2	3	1	1	2	3	3	1	1	4	2	3	2	2	2	2
0	1	13	1	1	3	2	1	1	1	1	2	2	2	1	1	4	3	3	2	3	2	1
0	0	15	1	1	2	1	1	1	1	1	2	2	2	2	1	3	1	2	2	2	2	1
0	1	15	1	2	2	2	1	1	1	2	3	2	2	2	2	3	2	2	2	2	3	2
0	0	12	1	2	3	1	2	2	1	2	3	2	2	2	1	4	3	3	1	3	2	3
0	1	12	1	2	3	3	1	2	1	2	2	2	2	1	1	4	2	3	2	1	3	2
0	1	12	1	2	2	3	1	1	1	1	2	2	3	1	2	4	1	3	2	2	1	2
0	0	15	1	3	3	2	1	1	1	2	2	3	2	1	1	4	1	2	2	2	2	3
0	0	13	0	2	2	1	1	3	1	2	1	2	1	1	2	4	2	3	1	3	2	1
0	0	15	0	1	2	3	3	1	1	2	3	2	1	1	1	4	1	3	2	2	3	2
0	0	12	0	3	2	3	1	1	1	2	2	2	3	1	1	4	2	2	2	3	2	1
0	0	13	0	2	2	1	3	3	0	1	2	2	2	2	1	4	1	3	3	2	2	1
0	1	15	1	3	2	3	2	2	1	2	2	2	1	2	1	4	2	3	1	2	2	1
0	0	12	1	1	2	3	2	3	1	2	2	2	2	1	1	4	2	3	1	3	2	1
0	0	13	0	4	2	3	1	3	1	2	2	2	1	2	1	4	1	3	3	3	2	2
0	1	13	1	2	2	3	2	2	1	1	3	2	2	1	1	4	2	3	1	3	1	1
0	1	12	0	1	1	1	1	2	1	2	3	1	1	1	1	2	2	2	3	2	1	1
0	0	14	1	1	2	3	1	3	1	3	2	2	1	1	3	4	2	3	2	2	1	1
0	0	15	1	1	3	1	2	1	1	3	1	2	3	2	3	4	3	3	3	2	3	1
0	0	15	0	3	3	3	1	2	1	1	1	2	2	2	1	4	1	3	2	2	2	1
0	0	14	0	3	1	3	1	2	1	2	3	2	2	1	1	3	3	3	3	2	2	1
0	0	14	0	3	2	2	1	1	1	2	2	2	3	2	1	4	2	3	2	2	3	3
0	1	15	0	1	3	3	3	1	0	2	2	2	2	1	1	4	2	1	2	2	2	1
0	0	15	1	2	3	1	2	2	1	2	1	2	2	2	2	4	1	3	3	2	2	1
0	1	15	0	1	3	2	1	1	1	1	3	2	3	1	1	1	2	3	2	2	3	2
0	0	13	0	1	2	2	3	2	1	2	1	2	3	1	1	4	1	3	2	2	3	1
0	0	15	0	2	2	3	1	1	1	1	2	2	2	1	1	2	1	3	2	2	3	2
0	0	14	0	2	3	3	1	2	1	2	2	2	2	2	1	4	2	3	1	2	2	1
0	1	14	0	2	2	3	1	2	1	3	3	2	3	2	2	4	1	3	1	2	1	1
0	0	14	0	1	3	2	1	1	1	1	1	2	2	2	2	4	1	3	3	2	2	1
0	0	12	1	2	2	3	1	2	1	2	2	3	3	1	2	4	1	3	2	2	1	1
0	0	14	0	4	3	2	1	2	1	2	3	2	2	1	1	4	1	3	2	1	1	3
0	0	12	1	2	3	2	2	2	1	2	2	1	2	1	1	4	1	2	2	1	2	2
0	1	13	0	2	3	3	1	1	1	2	2	2	2	2	1	4	2	1	2	3	2	1
0	1	13	0	3	2	3	1	1	1	2	3	2	3	1	1	2	2	1	3	2	2	1
0	0	13	0	1	3	3	1	1	1	2	2	2	3	3	1	4	3	3	1	3	2	1
0	1	15	0	1	2	3	1	3	1	2	1	2	2	2	1	2	2	3	3	2	1	1
0	0	15	0	2	3	1	1	1	1	2	1	2	2	2	2	4	1	2	3	2	2	1
0	1	14	0	1	3	3	1	2	1	1	1	2	1	1	2	4	1	3	2	2	1	1
0	1	15	0	1	3	3	2	1	1	3	2	2	2	3	1	4	1	2	2	2	2	1
0	0	13	1	2	3	3	1	2	1	2	2	2	3	1	2	4	2	3	1	2	2	3
0	1	12	0	2	2	1	1	3	0	2	2	2	2	1	1	4	1	3	3	2	3	2
0	0	15	0	4	3	1	1	3	0	2	2	2	2	1	1	3	1	3	2	3	3	1
0	1	14	0	1	3	3	3	3	1	1	2	2	2	1	2	1	1	2	2	2	2	1
0	1	14	0	1	3	3	1	3	1	2	2	1	3	1	1	2	2	3	3	2	3	1
0	1	15	0	1	3	2	1	2	1	3	1	2	3	2	2	3	1	3	3	2	2	1
0	0	13	1	1	3	3	1	1	1	2	1	1	2	2	1	3	3	2	1	2	3	2
0	1	15	1	1	1	3	1	1	1	2	2	2	3	1	1	4	2	2	2	3	2	1
0	0	14	1	3	3	3	1	1	1	1	2	2	2	1	1	4	1	1	2	3	2	1
0	0	12	0	4	2	3	1	1	0	2	2	2	2	1	1	4	3	1	2	2	3	2
0	1	15	1	4	2	3	2	2	1	2	2	2	1	1	1	4	1	2	3	2	2	1
0	0	15	1	1	3	3	2	1	1	2	2	2	3	1	2	4	3	3	3	2	2	2
0	1	15	1	2	3	1	3	1	1	2	2	2	2	1	2	4	2	2	2	2	2	1
0	0	15	0	1	3	2	1	1	1	2	3	2	2	2	1	3	3	3	3	2	1	3
0	0	14	1	2	3	2	1	2	1	3	1	2	2	1	2	3	1	3	3	2	2	1
0	1	15	1	1	3	2	1	1	1	1	1	2	2	2	1	3	2	2	2	1	2	1
0	0	13	0	2	2	3	1	1	1	2	3	2	2	2	1	3	2	2	2	3	2	2
0	0	12	1	1	2	3	2	2	1	3	2	2	2	1	1	4	1	3	1	2	2	1
0	0	12	0	4	3	3	1	3	1	2	2	2	2	1	2	2	1	3	1	2	1	1
0	0	13	1	3	3	3	1	1	1	1	2	2	3	2	3	4	3	2	2	3	2	1
0	0	14	0	1	3	3	2	2	0	2	2	2	3	2	3	4	1	3	1	2	3	1
0	1	15	0	4	3	3	2	3	1	2	2	2	2	2	2	4	1	1	2	1	2	1
0	0	15	1	2	3	1	2	1	1	2	2	2	2	2	1	2	2	3	2	3	3	2
0	0	12	1	2	3	3	3	2	1	1	2	2	2	1	2	4	1	3	2	3	3	1
0	0	13	1	3	3	2	1	1	1	2	2	2	3	1	2	4	1	2	3	2	2	1
0	1	14	0	2	2	1	1	1	1	2	3	2	2	1	2	2	2	3	3	2	3	2
0	1	14	1	2	2	3	1	2	1	2	2	3	2	1	3	2	1	3	3	3	2	1
0	1	13	0	2	3	3	1	2	1	2	3	2	1	1	1	4	2	2	3	3	2	1
0	0	14	1	1	3	1	1	3	1	2	3	2	3	2	1	4	3	3	2	3	3	1
0	1	14	0	1	2	1	1	2	1	1	2	2	2	3	2	4	2	3	3	2	3	2
0	0	12	0	1	3	3	2	2	1	3	2	2	2	1	2	4	1	2	2	1	2	3
0	1	15	0	2	2	3	3	1	1	2	2	2	2	2	2	4	2	3	3	2	2	1
0	0	14	0	2	2	2	2	3	1	2	1	2	2	1	1	4	2	3	3	2	2	3
0	0	15	0	1	3	3	1	1	1	1	2	2	3	1	1	4	2	2	1	2	3	1
0	1	14	0	1	2	3	1	2	1	2	2	3	2	2	1	4	1	1	2	2	2	3
0	0	15	0	1	3	3	1	1	1	2	2	2	1	2	2	4	2	3	3	3	2	1
0	1	14	0	4	3	1	1	2	1	2	2	2	3	1	3	4	1	2	2	2	2	1
0	0	13	0	2	2	3	1	3	0	2	3	2	1	1	1	4	2	1	1	2	3	1
0	0	15	0	1	3	2	1	2	1	3	2	2	2	1	1	4	1	3	2	1	2	2
0	0	12	0	2	3	3	2	1	1	1	3	2	2	3	1	4	2	3	1	2	1	1
0	1	13	0	1	3	3	2	2	1	2	2	2	2	1	2	4	3	3	3	1	2	2
0	1	15	0	2	3	2	1	2	1	1	1	2	2	1	1	4	1	2	1	3	2	1
0	0	15	1	1	2	3	2	1	1	2	2	2	3	1	3	4	2	3	2	2	2	1
0	1	15	1	1	2	1	1	2	1	2	1	2	3	1	2	2	3	3	3	3	1	2
0	0	13	0	2	2	1	1	2	1	1	1	2	3	2	2	2	1	3	2	3	2	2
0	0	14	1	2	3	2	1	2	1	3	1	2	2	1	2	3	3	3	3	2	2	1
0	1	13	0	2	3	3	3	1	1	2	2	2	2	1	1	4	2	3	2	2	1	1
0	1	14	0	1	3	3	2	2	1	2	2	2	2	2	1	4	2	2	1	2	2	1
0	0	12	0	3	2	3	2	2	1	1	3	1	1	3	1	4	2	3	3	1	2	3
0	1	13	1	1	3	3	1	1	1	1	2	2	3	1	3	4	2	3	2	2	2	1
0	1	15	1	1	3	2	3	3	1	1	2	1	1	3	1	4	3	3	3	2	1	3
0	0	12	1	1	3	2	1	2	1	2	2	2	2	2	2	4	1	3	2	1	2	3
0	0	15	0	3	3	3	1	2	1	2	1	2	2	1	1	4	2	2	3	1	2	1
0	1	13	0	3	2	3	1	1	1	3	2	2	2	1	2	2	2	3	3	3	3	1
0	0	14	1	4	3	1	2	1	1	1	3	2	3	2	1	3	1	1	1	3	2	1
0	0	14	1	1	3	3	1	1	1	2	3	2	2	2	2	4	2	1	3	2	2	2
0	1	14	1	1	3	3	1	1	1	2	2	2	2	1	2	3	1	3	2	2	2	2
0	1	15	1	3	2	3	3	3	1	2	2	2	2	1	1	4	3	2	3	2	3	2
0	0	15	1	1	3	3	2	2	1	2	2	2	3	2	1	4	2	3	3	3	1	1
0	0	14	0	2	2	3	2	3	1	2	2	2	3	1	2	1	1	3	2	2	2	1
0	1	15	0	2	2	3	1	1	1	2	2	2	3	1	1	3	1	3	2	3	3	1
0	0	15	0	3	3	3	1	1	1	2	1	2	2	2	1	4	2	1	3	1	2	1
0	1	13	1	2	3	1	2	2	1	2	2	2	3	1	2	4	2	3	3	2	2	1
0	0	14	0	3	3	3	1	1	1	1	2	2	2	1	2	4	1	3	1	1	2	2
0	1	15	0	1	3	3	2	2	1	1	3	2	2	1	2	4	3	3	1	3	2	1
0	0	15	0	2	3	3	2	2	1	3	1	2	2	1	2	4	3	3	2	2	1	1
0	0	12	0	4	3	2	1	2	1	2	1	2	2	1	2	4	3	3	3	2	1	1
0	1	12	1	3	3	3	1	3	1	3	2	2	2	2	2	4	1	3	3	2	3	1
0	1	15	0	2	2	1	2	2	1	2	2	2	2	2	1	2	2	1	2	2	3	1
0	0	15	0	2	3	3	1	2	1	2	1	2	3	1	1	3	1	2	2	2	2	1
0	0	14	0	2	3	3	1	2	1	2	2	2	2	1	2	3	3	3	2	3	3	1
0	1	12	0	2	3	3	1	2	0	2	1	2	2	2	1	4	1	3	1	2	2	1
0	1	15	0	3	3	3	2	3	1	2	2	2	2	1	2	3	3	3	2	2	2	1
0	1	13	1	3	3	2	1	2	1	2	2	2	3	1	1	3	2	3	2	3	2	1
0	1	13	0	1	3	3	2	1	1	2	2	2	3	1	2	4	3	2	2	2	2	1
0	1	13	1	1	2	2	1	2	1	2	2	2	2	1	2	3	1	3	2	1	1	1
0	0	14	1	3	3	1	3	1	1	2	2	1	3	2	1	4	2	3	3	3	2	1
0	0	13	0	2	3	3	1	2	0	2	2	2	2	3	1	4	1	2	2	3	1	1
0	0	15	1	2	3	3	1	1	1	2	2	2	3	1	1	4	2	2	2	3	2	3
0	0	15	1	1	3	2	1	2	1	2	1	1	1	1	3	4	1	2	2	3	3	3
0	1	14	0	3	3	3	1	2	1	1	2	2	2	1	2	4	3	3	2	2	2	3
0	0	13	1	1	3	3	1	1	1	3	2	2	3	1	1	4	1	2	2	1	2	1
0	1	13	0	3	2	3	1	1	1	2	1	1	2	1	2	4	2	3	3	2	2	1
0	0	12	0	1	3	1	1	1	1	3	1	1	3	2	2	3	1	3	2	2	3	1
0	0	15	0	2	2	3	1	2	1	2	2	2	2	1	1	4	2	3	1	2	2	2
0	1	14	0	2	2	2	1	1	0	2	3	1	3	1	2	3	2	2	2	3	3	1
0	0	13	0	1	2	3	2	2	1	1	1	2	1	2	1	4	3	3	2	2	3	2
0	1	14	0	1	3	2	2	3	1	2	2	3	2	2	1	4	1	3	3	3	2	1
0	1	15	1	2	3	3	1	3	1	3	1	2	2	1	1	1	1	1	1	2	1	1
0	0	15	0	3	2	3	1	3	1	2	2	2	2	1	3	4	1	2	1	2	2	1
0	0	15	1	4	3	1	3	2	1	2	2	2	2	2	2	4	3	3	2	3	2	2
0	1	12	1	1	3	3	2	2	1	1	2	2	2	1	3	4	3	3	2	2	3	1
0	1	15	0	2	3	2	2	1	0	2	1	2	2	1	2	4	1	2	2	2	3	1
0	1	13	0	3	3	3	3	2	1	3	1	1	2	1	1	4	2	3	3	2	2	1
0	0	14	1	2	2	1	1	2	1	2	1	2	2	1	2	4	1	2	2	3	3	1
0	0	15	0	2	2	3	2	2	0	1	2	2	3	2	1	4	1	2	1	2	1	3
0	1	15	1	2	3	3	2	2	1	3	2	2	2	1	2	2	1	1	2	2	3	1
0	1	15	0	4	3	3	1	2	1	2	3	2	2	2	1	3	1	3	2	2	2	1
0	0	13	1	2	3	2	1	1	0	2	2	2	2	2	1	4	1	3	1	2	1	1
0	1	12	1	3	3	2	3	2	1	2	1	2	1	1	1	4	1	3	2	3	2	1
0	1	15	0	2	3	3	2	3	1	2	3	1	3	1	2	4	2	1	1	2	2	3
0	1	13	1	2	2	3	3	3	1	2	2	2	3	1	1	3	1	2	2	3	2	3
0	1	12	1	2	3	3	2	2	1	3	1	2	2	1	1	4	1	3	1	3	2	1
0	1	13	0	1	3	3	1	1	1	3	1	2	2	1	1	4	2	3	2	2	3	2
0	0	15	1	2	2	1	1	2	1	1	2	2	2	1	1	3	3	3	2	2	2	1
0	0	14	1	4	2	3	1	1	1	1	2	2	2	1	2	2	1	1	2	2	2	2
0	0	13	1	1	2	3	2	3	1	1	2	1	2	1	2	4	1	3	3	2	3	1
0	0	15	0	2	3	3	1	1	1	1	2	2	3	2	1	3	2	3	2	2	3	1
0	1	13	1	1	2	2	2	1	1	2	2	2	2	1	2	4	1	3	2	1	1	1
0	1	12	0	2	3	3	2	2	1	2	2	2	3	1	1	4	2	3	1	3	3	1
0	1	13	0	2	3	3	1	2	1	1	1	2	1	1	2	4	1	3	2	3	2	2
0	1	12	0	1	2	3	1	1	1	2	1	2	3	1	3	4	1	3	3	2	2	1
0	1	15	1	1	3	3	2	1	1	3	2	2	3	1	1	4	2	2	2	1	2	1
0	0	15	0	3	3	2	1	2	1	2	2	2	2	1	1	4	1	3	3	2	2	1
0	1	15	0	2	2	3	2	1	0	2	2	2	2	1	2	4	2	1	1	3	2	1
0	0	14	0	1	3	2	1	2	1	2	2	2	3	1	3	3	1	3	2	2	2	1
0	0	12	0	2	1	3	2	3	1	2	1	3	2	1	1	3	1	3	2	3	2	1
0	0	14	0	2	3	1	1	2	1	1	2	2	3	1	1	4	1	3	2	3	3	1
0	0	12	1	2	3	3	2	1	1	3	2	2	2	2	3	4	1	2	2	2	3	1
0	0	14	1	2	3	2	1	2	1	2	2	2	2	1	1	4	2	3	2	2	2	1
0	0	15	0	3	2	1	1	3	1	2	2	1	2	1	2	4	1	2	3	2	3	1
0	1	12	0	2	2	3	2	2	1	2	2	2	2	2	1	3	1	1	3	2	1	2
0	0	15	1	2	2	3	2	3	1	1	2	2	2	1	2	4	1	3	2	2	3	3
0	1	14	0	4	3	3	3	3	1	2	2	2	3	3	1	4	1	3	2	2	2	1
0	0	12	0	1	1	3	2	3	0	2	2	2	3	2	3	4	2	2	1	2	2	2
0	0	13	0	2	2	2	1	1	1	2	2	2	1	3	1	2	3	3	3	2	2	1
0	0	14	1	2	3	3	1	1	1	2	2	2	2	1	3	3	2	3	1	3	3	1
0	0	13	1	2	3	3	1	2	0	1	2	2	2	1	1	4	2	3	1	3	2	1
0	1	14	0	1	2	2	1	1	0	2	2	2	2	3	3	4	2	2	2	2	2	1
0	1	15	1	1	3	1	1	2	1	2	2	2	2	1	2	2	3	2	2	2	2	1
0	1	13	0	2	1	2	1	3	1	2	2	3	3	1	1	3	2	3	3	2	2	2
0	0	15	0	2	3	1	1	1	1	2	2	2	2	1	2	4	2	2	2	3	2	1
0	0	15	1	2	3	1	1	2	1	2	1	1	2	2	2	4	2	2	1	3	2	2
0	1	12	1	1	3	3	2	1	1	2	2	2	2	1	2	3	2	3	1	2	1	2
0	1	14	0	2	3	3	1	2	1	1	2	1	2	1	2	4	3	3	2	3	2	1
0	0	13	1	2	1	2	3	1	1	2	2	2	3	1	1	4	2	3	1	2	2	1
0	1	15	0	1	2	3	1	1	1	2	2	2	3	1	1	2	1	3	3	3	3	1
0	1	15	0	2	2	3	1	3	1	1	3	2	2	1	1	2	3	3	2	2	2	1
0	0	13	0	2	3	3	2	2	1	2	1	2	2	1	1	4	2	3	2	3	2	3
0	0	15	0	3	2	3	2	2	1	2	3	2	2	1	1	4	1	3	3	2	2	2
0	1	13	0	3	1	3	1	1	1	1	3	2	3	1	2	3	2	3	2	2	1	1
0	1	13	0	2	3	2	2	3	1	1	1	2	2	1	2	4	1	3	1	2	3	1
0	1	13	1	3	3	3	2	2	1	2	2	2	3	1	1	4	2	1	3	2	2	1
0	1	12	1	2	3	1	1	1	1	2	1	2	3	3	1	4	2	2	3	1	2	1
0	1	12	0	2	3	1	1	1	1	2	2	2	2	1	1	3	1	2	1	3	2	2
0	0	15	1	2	3	2	1	1	1	2	3	2	3	1	1	4	1	3	3	1	2	1
0	1	15	1	2	3	2	1	2	1	2	2	2	2	3	2	4	1	3	2	2	1	3
0	0	12	0	3	3	3	2	2	1	2	2	2	2	1	2	4	1	3	1	1	2	1
0	0	15	0	2	1	2	1	1	0	1	2	2	3	1	1	4	2	2	2	3	3	2
0	0	14	0	2	3	2	1	3	1	2	2	1	2	2	1	3	1	3	3	3	2	2
0	0	13	1	3	1	1	2	2	1	2	2	2	2	1	2	4	1	2	3	2	2	3
0	1	15	1	2	3	1	1	3	1	3	2	2	3	3	3	4	2	3	1	3	3	1
0	1	13	0	3	1	3	3	1	1	2	2	2	2	1	3	4	2	2	2	2	3	1
0	0	14	1	2	3	2	2	1	0	2	2	2	2	1	1	4	2	3	1	2	2	2
0	0	15	0	2	1	1	1	1	1	1	2	2	3	1	1	2	2	3	3	3	2	2
0	1	15	1	1	1	3	2	3	1	2	1	2	2	2	2	3	1	3	3	2	2	1
0	1	15	0	4	2	2	1	3	1	2	2	2	3	3	2	4	3	3	2	2	2	2
0	0	14	1	2	3	3	1	3	1	1	2	2	2	1	2	4	1	3	2	2	2	1
0	1	14	1	1	3	1	1	2	1	2	2	2	3	1	1	2	2	1	1	2	2	1
0	1	13	0	1	3	2	1	2	1	1	2	2	2	1	1	3	1	1	2	2	2	1
0	1	15	1	2	2	3	1	1	1	1	2	1	2	1	3	4	2	3	1	2	2	3
0	1	12	0	2	3	3	1	2	1	1	2	2	2	2	3	4	3	3	2	2	2	2
0	0	13	1	2	3	2	1	3	1	2	1	2	1	1	1	4	3	2	1	2	2	1
0	1	13	0	1	2	2	1	3	1	1	2	2	3	1	2	4	2	2	2	2	2	1
0	0	14	0	2	2	1	1	2	1	2	2	2	2	1	1	4	1	2	2	3	2	1
0	0	14	1	1	2	1	1	3	1	2	2	2	3	2	2	4	2	2	1	2	2	1
0	1	14	1	1	3	2	1	1	1	2	3	1	2	3	2	3	2	3	2	2	2	1
0	0	15	1	1	2	2	1	1	1	1	2	2	3	1	3	4	1	2	1	2	1	1
0	0	13	0	2	2	3	2	2	1	2	2	2	2	1	1	3	1	1	3	2	2	1
0	1	15	1	3	3	3	1	3	1	2	2	2	2	1	1	1	1	2	2	3	2	1
0	0	14	0	3	2	2	2	1	1	3	2	2	2	2	2	4	3	3	2	2	2	1
0	1	13	0	3	3	3	3	1	1	2	1	2	2	1	2	4	1	3	3	1	2	3
0	0	12	1	1	3	3	1	2	1	2	2	2	3	2	2	2	1	3	2	2	2	1
0	0	15	1	2	3	1	2	2	1	2	1	2	3	1	1	4	1	3	2	2	3	3
0	1	13	1	1	3	3	2	1	1	2	1	1	2	3	2	3	1	3	2	2	1	3
0	1	14	0	4	3	2	1	3	1	2	2	2	1	2	1	3	2	2	1	3	2	1
0	1	12	1	1	3	1	2	1	1	3	2	2	2	1	3	4	3	3	2	2	2	1
0	1	14	1	2	3	1	1	1	1	2	2	2	2	2	2	4	2	3	3	3	2	1
0	1	14	0	1	1	3	1	2	1	1	2	2	3	1	2	4	1	3	2	3	2	1
0	0	15	1	2	2	3	2	1	1	2	2	2	2	1	1	4	1	3	3	3	2	2
0	0	13	1	2	3	3	1	2	1	2	2	2	3	1	2	4	2	3	2	3	2	1
0	0	15	1	2	1	3	1	1	1	1	3	2	2	1	1	4	2	3	3	2	2	1
0	1	15	0	1	2	1	1	2	0	1	2	2	3	1	2	4	2	1	2	2	3	1
0	1	15	0	3	3	1	1	2	1	1	2	2	3	2	3	4	1	2	2	2	2	1
0	1	12	0	2	3	3	2	3	1	2	2	2	2	3	1	4	1	3	3	2	2	1
0	1	15	0	3	3	1	2	1	1	2	2	2	1	1	2	2	2	3	2	2	2	1
0	1	12	1	4	2	3	2	3	1	2	2	2	3	1	1	4	1	3	2	3	2	1
0	1	14	1	4	3	3	2	2	1	2	2	2	3	1	2	4	3	3	2	1	2	2
0	0	14	0	2	2	3	1	3	1	2	2	2	1	1	1	4	1	3	2	2	2	1
0	1	12	0	3	2	3	1	1	1	2	2	2	2	1	3	4	1	2	3	2	3	1
0	0	12	0	2	1	3	1	1	1	2	1	2	2	1	2	4	2	2	3	3	2	1
0	1	15	1	1	2	2	1	1	1	2	2	2	1	3	3	4	1	2	3	1	2	1
0	1	15	0	2	1	1	1	2	1	2	1	2	2	1	1	4	2	3	1	3	3	1
0	1	13	1	4	2	1	1	1	1	3	2	2	2	2	2	4	3	3	2	2	2	1
0	1	12	1	1	1	2	1	2	1	2	2	2	2	1	1	4	3	2	3	1	2	2
0	0	14	1	4	2	3	1	1	1	2	1	2	2	1	2	4	1	3	1	2	1	1
0	0	15	1	2	3	3	1	3	1	3	2	2	2	2	1	3	2	2	2	3	1	1
0	1	14	0	2	3	1	1	1	1	2	2	2	2	1	1	4	2	2	3	2	2	1
0	0	13	0	1	3	3	1	3	1	2	2	2	2	1	2	3	1	3	3	2	3	2
0	0	12	0	2	3	3	1	2	1	1	2	3	2	1	1	4	2	2	3	1	2	3
0	1	15	0	2	1	3	1	3	1	2	2	2	3	1	1	4	3	2	2	3	1	1
0	1	13	1	2	3	3	1	2	1	2	2	2	1	1	2	4	1	3	2	2	2	1
0	1	14	1	1	3	3	1	1	1	1	2	2	2	1	1	4	3	2	1	1	1	1
0	0	15	0	4	1	3	2	2	1	1	2	2	2	1	2	3	2	2	2	1	2	1
0	1	15	0	1	1	3	1	2	1	1	2	2	2	1	1	4	3	2	2	2	1	2
0	1	15	1	1	1	2	1	3	1	1	2	2	3	1	3	4	3	3	2	3	1	1
0	0	15	1	1	2	3	1	2	1	2	1	2	2	3	2	4	2	3	2	2	2	1
0	1	13	0	3	3	1	1	2	1	2	1	2	2	1	2	4	1	3	3	2	2	2
0	1	13	1	3	3	3	2	3	1	3	1	2	2	1	2	3	2	3	3	2	1	3
0	0	12	1	2	2	3	1	2	0	2	1	2	2	3	2	4	2	3	2	2	2	1
0	1	12	1	2	3	3	1	2	1	2	2	2	2	1	3	4	1	3	2	1	3	1
0	0	12	0	4	2	3	1	2	1	2	2	2	2	1	1	4	3	2	3	3	2	1
0	1	12	1	3	3	2	1	2	1	1	2	2	3	2	3	4	2	3	1	2	2	1
0	1	12	0	3	2	2	2	2	1	2	1	2	2	2	3	2	1	3	2	2	3	1
0	1	14	0	2	3	1	2	1	1	2	2	1	3	3	2	4	1	2	2	3	2	1
0	1	14	1	2	1	2	1	1	1	3	2	2	2	2	2	4	2	3	2	3	1	2
0	1	12	0	2	2	3	2	2	1	2	1	2	2	1	1	4	2	2	1	2	2	1
0	0	13	0	2	3	2	2	1	1	2	2	2	1	1	2	2	2	3	2	2	2	3
0	1	15	0	2	1	3	1	1	1	2	2	2	2	2	3	4	2	2	1	2	3	2
0	1	12	0	2	3	2	1	3	1	2	2	2	1	1	3	4	2	2	2	2	2	1
0	1	12	1	2	1	3	1	1	1	2	2	3	2	1	1	1	1	3	2	1	2	1
0	1	12	1	4	1	2	3	2	1	2	2	1	2	1	1	4	2	3	2	2	2	1
0	1	14	1	2	3	2	1	1	1	2	2	2	3	2	2	4	1	3	2	2	2	2
0	1	12	1	3	3	3	2	2	1	2	3	2	3	1	2	3	1	3	3	2	2	1
0	0	14	1	1	3	3	1	3	1	3	2	2	3	1	2	3	2	2	3	2	1	2
0	1	13	0	1	3	3	1	1	1	2	2	2	2	1	3	4	2	3	1	2	2	1
0	0	15	0	1	2	2	1	2	1	2	1	1	3	1	2	3	2	3	2	3	2	1
0	1	14	0	2	3	3	1	1	1	2	1	2	2	3	1	3	2	3	2	3	2	2
0	1	15	0	2	3	3	1	3	1	1	1	2	2	1	1	4	2	3	2	3	2	1
0	1	15	0	2	1	2	1	2	1	2	1	2	3	1	2	4	2	3	3	2	2	1
0	1	12	0	2	2	3	1	2	1	1	1	2	2	1	1	3	1	1	2	3	2	1
0	1	14	0	1	3	2	1	2	1	2	2	1	2	1	3	4	1	3	2	2	2	1
0	1	14	0	2	3	3	1	3	1	2	2	2	1	2	2	4	2	2	1	1	2	1
0	0	13	0	1	3	3	2	1	0	3	2	1	2	2	1	3	2	2	3	1	2	2
0	1	15	1	1	3	1	1	2	1	1	1	2	2	1	1	4	2	3	2	2	3	3
0	0	15	1	2	3	1	1	2	1	1	2	2	2	1	2	4	1	2	1	2	3	2
0	0	13	0	2	3	2	3	2	1	2	2	2	2	2	1	4	3	3	2	2	2	1
0	1	13	0	3	3	2	1	1	1	2	2	2	2	1	2	3	1	3	1	2	2	1
0	0	13	0	4	3	3	1	1	1	2	2	2	2	1	2	4	1	3	2	3	1	1
0	0	15	0	2	2	3	2	1	0	2	1	2	2	1	1	2	3	3	2	2	3	1
0	1	13	0	4	3	1	1	3	0	2	2	2	2	1	2	4	1	3	2	2	2	2
0	0	12	0	1	3	3	1	1	1	2	2	2	2	1	1	4	1	1	1	3	1	1
0	0	15	0	4	3	3	1	2	1	2	3	2	2	2	1	4	2	3	2	2	1	1
0	1	13	0	4	2	2	1	1	1	2	1	2	3	1	1	4	1	1	3	2	1	1
0	1	13	1	2	2	3	1	2	1	3	2	2	2	1	2	2	1	3	3	2	1	1
0	0	12	1	2	3	3	1	2	1	2	2	2	2	2	1	4	3	3	3	2	2	1
0	0	15	0	4	3	3	1	2	0	1	2	2	2	1	3	4	1	3	3	3	2	3
0	0	13	1	2	2	3	2	3	1	1	2	2	3	2	2	2	1	3	3	2	1	2
0	0	13	1	2	3	3	2	2	1	2	2	2	2	1	3	4	3	2	2	2	3	2
0	1	13	0	4	1	3	1	2	1	2	2	2	2	2	1	3	2	3	1	2	3	1
0	0	13	0	2	2	2	1	1	1	1	1	2	2	1	2	4	2	3	2	3	2	1
0	0	13	0	2	3	2	1	3	1	2	2	2	2	1	3	4	2	3	1	2	2	1
0	0	12	0	2	2	2	1	2	1	2	2	3	2	1	1	3	2	3	3	2	2	3
0	0	14	0	2	2	3	1	1	1	2	2	1	2	1	2	2	1	3	3	1	1	1
0	0	14	1	1	3	3	3	2	1	3	1	2	2	1	1	3	1	3	2	2	3	1
0	0	14	0	1	2	1	3	2	1	2	2	2	2	1	1	3	1	2	3	2	2	1
0	1	12	1	1	3	3	1	1	1	2	2	2	2	3	1	4	3	1	3	2	3	1
0	1	13	0	3	3	3	2	2	1	2	2	2	3	2	1	4	2	3	3	2	2	2
0	0	13	1	1	3	3	1	2	1	2	2	2	2	2	2	4	2	3	2	2	2	2
0	1	14	0	1	2	3	1	3	1	1	2	2	2	1	3	2	1	3	1	2	2	1
0	1	14	1	1	2	3	2	3	1	2	2	2	2	2	1	4	1	2	2	2	2	1
0	0	12	1	1	3	3	3	2	1	2	2	2	2	1	1	4	1	3	2	2	3	1
0	1	13	0	3	2	3	1	2	1	2	2	1	3	3	3	4	2	3	3	3	2	1
0	0	13	0	2	3	3	1	1	1	1	2	2	2	1	1	4	2	3	3	2	2	2
0	1	13	0	2	1	3	1	1	1	2	2	2	2	1	2	2	2	3	2	2	2	1
0	1	15	0	2	1	3	2	2	0	2	2	2	2	1	2	3	1	3	2	3	2	1
0	1	15	0	2	1	3	1	2	1	3	1	1	2	1	1	4	3	3	1	2	2	1
0	1	13	1	4	2	2	1	2	1	1	2	2	1	2	1	4	1	3	2	2	3	1
0	1	15	1	2	3	3	3	1	1	2	2	2	1	2	2	4	2	3	2	2	2	1
0	0	14	1	2	1	1	1	3	1	2	1	2	2	1	3	4	1	3	2	1	1	1
0	0	12	1	1	2	3	2	1	1	2	2	2	3	1	2	2	2	3	3	3	2	1
0	1	15	1	1	3	1	1	2	1	1	2	2	3	2	1	4	2	3	2	3	3	1
0	1	15	1	1	3	2	2	2	1	2	2	2	2	3	1	4	1	3	2	2	3	1
0	0	15	1	2	3	1	3	2	1	1	2	2	2	1	2	4	2	3	1	3	3	3
0	1	15	0	1	3	1	2	3	1	2	1	2	2	2	1	4	2	3	1	2	3	1
0	0	14	0	1	2	2	1	2	1	2	2	2	2	1	2	1	3	3	2	2	2	1
0	1	13	0	3	1	2	2	2	1	1	2	2	2	1	1	4	2	2	3	3	2	1
0	1	12	0	2	2	2	3	2	1	2	2	2	2	3	1	4	1	3	1	2	2	1
0	1	12	1	1	1	3	2	2	1	2	2	2	3	1	2	4	2	3	3	2	3	1
0	0	15	0	2	3	3	1	1	1	2	2	2	3	1	2	4	2	3	3	3	1	1
0	1	15	0	4	1	3	1	2	1	2	1	2	2	1	1	3	2	3	3	2	2	2
0	1	14	0	1	3	2	2	1	1	2	3	2	2	1	1	4	3	3	1	2	2	1
0	1	15	0	2	1	3	1	3	1	2	2	2	2	1	1	3	3	3	1	2	2	2
0	1	15	0	1	3	2	2	1	1	2	1	2	1	1	3	2	1	3	2	2	3	3
0	0	13	0	2	3	1	2	1	0	3	2	1	3	1	1	4	2	1	3	1	1	1
0	0	12	1	1	3	1	1	2	1	1	3	2	2	2	1	4	3	3	2	3	2	1
0	1	14	0	2	1	1	1	1	1	2	2	2	3	1	2	3	2	1	3	3	1	1
0	1	14	1	2	1	2	2	1	1	2	2	3	3	1	1	3	1	2	1	1	2	1
0	1	12	0	2	3	3	2	1	1	2	2	2	2	1	2	4	3	3	2	2	2	1
0	0	12	0	1	3	3	2	1	1	2	1	2	1	1	1	4	1	3	1	3	1	1
0	1	14	0	2	1	2	1	2	1	2	2	2	2	1	3	4	1	2	2	2	1	1
0	1	12	0	1	2	2	2	1	1	3	2	2	3	1	3	4	1	2	1	2	1	2
0	1	14	1	1	1	1	1	2	1	2	2	2	2	1	1	4	3	3	2	2	2	2
0	0	15	1	2	2	2	1	1	1	1	2	3	2	1	2	4	1	3	2	2	2	1
0	1	14	1	2	3	3	1	1	1	1	2	2	3	2	2	2	2	3	2	2	2	2
0	0	15	0	3	1	2	1	1	1	2	2	2	2	1	3	4	2	3	1	1	2	1
0	1	15	1	4	3	3	2	3	1	2	2	3	2	1	1	2	1	2	2	3	2	2
0	1	13	1	1	3	2	1	3	1	2	2	2	2	1	2	4	3	3	2	2	2	2
0	0	13	1	4	1	1	1	2	1	1	2	2	2	1	1	4	1	2	1	2	3	2
0	0	15	0	4	3	1	2	2	1	2	2	2	2	1	1	4	2	3	2	2	2	2
0	0	15	0	2	3	2	1	1	1	2	2	2	1	2	3	4	1	2	3	3	2	1
0	0	12	0	2	1	3	1	1	1	2	3	2	2	1	3	2	2	2	1	2	1	1
0	0	14	0	3	1	3	1	1	1	2	3	1	1	1	1	4	2	2	2	2	3	1
0	1	13	1	1	1	2	1	1	1	2	1	2	2	1	3	4	3	2	2	2	1	2
0	1	13	1	4	2	2	1	3	1	1	2	2	3	1	1	2	2	3	3	1	1	1
0	1	15	1	3	1	3	1	1	1	3	1	2	3	2	2	4	2	3	2	3	2	2
0	0	15	0	2	2	3	1	1	1	2	2	2	2	1	2	2	1	2	2	2	3	1
0	1	15	0	2	2	3	1	1	1	2	1	2	2	1	2	4	1	2	3	1	3	1
0	0	13	0	2	1	3	2	2	1	2	1	2	2	2	2	4	1	3	2	2	2	1
0	0	15	0	2	3	3	1	2	1	1	2	2	2	1	1	4	2	1	2	3	2	2
0	0	13	1	4	3	2	1	3	1	1	2	2	1	2	1	4	2	3	3	2	2	1
0	1	12	0	1	2	1	1	1	1	1	1	2	1	2	2	4	1	3	3	2	2	3
0	0	13	0	2	2	2	3	2	1	3	2	2	2	1	2	4	3	3	2	2	2	1
0	1	14	0	2	2	3	1	2	1	1	2	1	2	1	2	4	2	3	2	2	2	1
0	1	15	0	1	2	2	1	2	1	2	2	2	3	1	1	2	2	2	2	2	2	1
0	1	14	1	3	2	3	1	2	1	2	2	1	3	3	2	4	2	1	2	2	3	1
0	0	14	1	1	3	1	2	2	1	2	1	1	2	1	1	4	2	3	1	2	2	1
0	1	12	0	2	3	3	1	2	1	1	2	2	2	1	3	4	2	3	1	3	2	1
0	1	14	1	2	3	2	1	1	1	1	2	2	3	1	1	4	2	3	3	1	1	3
0	0	12	0	2	3	2	1	1	0	2	2	2	2	1	2	4	2	2	2	1	2	3
0	0	13	0	2	1	3	1	1	1	2	2	2	3	1	1	3	1	1	2	2	2	2
0	0	14	0	2	2	1	2	2	1	2	2	1	3	1	3	4	2	1	2	3	2	1
0	0	13	0	2	1	3	2	2	1	2	2	1	2	1	2	4	1	1	3	2	3	1
0	0	13	1	1	3	1	1	2	1	3	2	2	2	1	2	4	1	3	2	2	3	3
0	0	15	0	2	3	3	1	1	1	2	1	2	3	1	2	2	3	3	1	2	1	1
0	1	13	1	3	1	1	3	1	0	2	1	2	2	3	1	4	1	1	3	3	2	1
0	1	15	0	2	2	3	1	3	1	1	3	2	3	1	1	2	1	2	1	3	2	1
0	0	15	1	2	3	1	1	2	1	2	1	2	3	2	2	4	1	3	3	2	2	3
0	0	15	1	3	1	2	1	1	1	2	2	2	2	2	1	3	2	3	1	2	2	2
0	1	14	0	2	3	2	2	2	1	2	1	2	2	3	2	4	2	2	2	3	2	1
0	0	15	0	1	2	2	1	1	1	1	2	2	2	1	1	4	1	1	1	1	2	1
0	0	14	1	2	3	2	2	1	1	1	3	2	2	2	2	3	1	3	3	2	3	3
0	0	14	0	2	1	1	3	3	1	1	2	2	3	1	3	4	1	1	3	3	2	1
0	0	15	1	2	3	2	3	1	0	1	1	2	2	1	1	2	3	3	3	3	3	1
0	1	15	0	1	3	1	1	2	1	3	2	2	3	1	2	4	1	2	2	3	2	3
0	1	12	0	1	1	2	1	2	1	2	3	2	1	2	2	4	2	3	3	3	2	1
0	0	13	1	2	3	3	1	1	1	2	3	2	2	1	1	4	2	3	1	2	3	1
0	0	13	1	2	3	1	2	2	1	2	2	2	2	1	1	4	2	2	2	3	2	1
0	0	15	1	1	3	2	1	3	1	2	2	2	2	1	1	4	1	3	2	2	2	2
0	0	13	0	3	3	3	3	2	1	2	2	2	3	3	1	4	1	3	2	2	3	1
0	0	15	0	1	3	3	1	2	1	2	2	2	2	1	3	4	1	2	1	2	2	1
0	0	13	0	1	3	2	2	2	1	1	3	2	2	2	2	4	1	3	1	3	2	2
0	1	14	0	1	3	3	1	1	1	2	2	2	1	1	1	4	1	3	1	2	1	1
0	0	15	0	2	3	3	1	1	1	3	2	2	2	1	1	4	1	3	2	2	1	2
0	0	14	0	1	1	1	1	3	1	2	1	2	2	1	3	4	3	3	3	2	2	1
0	0	14	0	2	3	2	2	1	1	3	1	2	2	1	1	3	2	3	2	2	3	1
0	1	15	0	1	3	3	1	3	1	2	2	2	3	1	1	3	1	3	3	3	2	2
0	1	15	1	1	3	1	2	3	1	2	2	2	2	2	1	4	3	2	2	2	2	2
0	1	15	0	2	3	3	1	3	1	2	2	2	3	1	1	3	2	3	3	3	2	1
0	0	13	0	2	2	3	1	1	0	1	2	1	2	1	2	4	1	3	2	2	2	3
0	0	12	0	3	1	3	1	2	1	2	2	1	2	2	1	4	1	3	2	2	2	1
0	0	12	1	4	2	2	1	2	1	2	2	2	3	2	3	3	1	3	2	2	2	1
0	0	15	0	4	3	3	2	3	1	2	2	2	2	2	2	3	1	2	3	2	2	1
0	0	12	1	2	3	1	1	2	1	2	2	2	2	1	2	4	2	1	3	2	2	2
0	1	13	1	1	3	1	1	3	1	2	2	2	2	1	2	3	1	2	2	1	2	2
0	0	12	1	2	1	3	1	3	1	3	1	2	2	1	1	2	1	3	2	3	2	1
0	1	13	0	3	3	3	1	2	1	2	2	2	2	1	3	4	2	3	1	2	1	1
0	0	14	0	1	1	3	1	2	1	3	2	2	3	2	3	4	2	3	3	2	2	2
0	0	15	0	2	1	3	1	2	1	1	2	2	3	1	2	2	1	3	1	2	3	1
0	0	14	1	1	3	3	2	2	1	1	2	2	3	3	3	4	1	2	2	1	1	1
0	1	15	1	2	3	3	1	1	1	2	2	2	3	2	1	4	3	3	2	2	2	1
0	1	15	1	1	1	3	1	2	1	2	2	2	3	1	1	4	1	3	3	1	2	2
0	1	15	0	1	2	3	2	2	1	2	2	2	2	2	2	4	1	3	2	3	2	1
0	1	13	1	3	2	3	1	2	1	2	2	3	2	3	1	4	2	3	1	3	3	2
0	0	15	0	4	3	2	1	1	1	2	2	2	2	1	1	4	3	3	1	3	2	1
0	1	15	1	1	3	3	3	2	1	1	1	2	3	3	2	4	1	3	3	3	1	2
0	0	14	0	2	1	2	1	1	1	3	2	1	2	1	2	4	1	2	3	2	2	1
0	0	15	1	2	2	2	2	1	1	2	2	2	2	1	1	4	3	3	2	2	3	3
0	0	12	0	4	3	2	2	2	1	2	2	2	2	1	1	4	3	3	2	2	2	1
0	0	13	0	4	2	1	1	1	1	3	2	2	2	1	3	4	1	3	3	2	2	1
0	1	13	0	1	3	2	2	1	1	2	1	2	2	1	1	4	1	3	1	3	3	1
0	1	15	1	3	3	3	2	1	1	2	3	2	2	1	2	4	1	3	2	2	2	2
0	0	15	0	2	3	2	2	2	1	2	2	2	2	1	1	4	1	3	2	3	2	2
0	1	15	0	1	3	3	1	1	1	1	2	2	2	3	1	3	2	2	2	2	2	1
0	1	12	1	2	3	2	1	3	1	2	1	2	3	1	1	2	3	3	2	2	2	1
0	1	12	0	2	1	3	1	2	1	1	2	2	2	2	1	3	2	3	1	1	1	2
0	0	14	0	4	3	3	2	3	1	3	2	2	2	1	2	3	1	1	3	2	3	2
0	1	13	1	1	3	3	1	2	1	2	3	2	3	1	1	1	2	3	1	2	2	1
0	0	15	0	1	3	3	1	3	1	3	2	1	2	2	1	4	2	3	2	3	2	1
0	1	14	1	1	2	3	2	1	0	2	2	2	2	1	2	4	3	3	2	2	3	1
0	1	14	0	2	3	3	1	3	1	2	2	2	2	1	3	3	3	3	2	2	2	1
0	1	13	0	2	2	3	3	1	1	2	2	2	2	1	2	4	2	3	1	3	2	1
0	0	12	1	2	1	1	1	1	1	1	2	2	2	3	1	4	2	3	1	3	2	1
0	1	13	0	2	1	1	1	2	1	2	1	2	2	2	1	4	1	3	2	2	2	1
0	1	15	1	3	3	3	1	3	1	3	2	2	2	3	1	4	1	3	2	3	2	1
0	1	12	1	4	3	2	2	2	1	2	2	2	2	1	2	3	2	3	2	3	2	1
0	0	13	1	1	1	3	1	1	1	2	2	2	2	1	1	4	3	3	2	2	2	1
0	0	15	0	3	2	3	1	2	1	2	1	2	2	1	1	3	2	3	1	1	3	1
0	1	15	1	3	3	2	1	3	1	2	2	2	1	2	2	4	3	2	2	3	2	1
0	1	13	1	1	3	3	1	2	1	2	1	2	2	2	2	4	1	3	1	2	1	2
0	0	14	0	1	1	3	2	2	1	2	2	2	2	2	3	4	2	3	1	2	1	2
0	0	13	0	2	1	1	3	2	1	2	2	2	2	2	2	3	1	2	3	2	2	1
0	0	12	0	1	3	3	1	2	1	2	2	1	3	2	3	4	2	3	1	3	2	1
0	1	15	1	1	3	2	1	2	1	2	2	2	2	1	1	2	2	3	1	2	3	2
0	1	15	1	4	2	2	1	1	1	1	2	3	2	1	2	4	1	3	2	2	3	1
0	1	15	1	3	2	3	1	1	1	2	2	2	2	1	3	4	2	3	3	2	3	2
0	1	13	1	3	3	3	2	2	1	2	2	2	3	2	2	4	1	3	2	2	2	2
0	1	14	1	1	3	3	1	1	1	3	1	2	2	1	2	1	1	2	3	2	1	2
0	1	12	1	2	1	3	1	3	1	2	1	2	2	1	3	4	2	3	2	3	2	1
0	0	14	0	2	1	3	1	2	1	2	2	2	2	2	1	2	2	3	2	1	2	3
0	0	12	0	2	2	3	3	3	1	3	2	1	2	1	3	4	2	3	3	3	3	1
0	1	14	1	2	3	2	1	2	1	3	2	1	2	2	2	2	2	1	2	2	2	1
0	1	15	1	1	2	3	1	1	1	1	1	2	2	1	1	2	2	3	3	3	2	1
0	1	12	1	3	1	3	3	2	1	2	2	2	2	1	1	4	2	3	1	2	2	2
0	1	13	0	2	1	3	1	1	1	1	2	1	2	1	1	4	2	3	3	1	3	1
0	1	13	0	1	3	1	1	1	1	3	2	2	1	2	2	4	2	3	3	2	2	3
0	1	15	0	2	3	1	1	2	1	1	2	2	2	1	1	4	2	3	1	2	3	1
0	1	12	1	2	3	3	1	3	1	1	3	2	2	1	2	4	2	3	2	2	3	1
0	0	12	0	1	3	3	1	2	0	1	3	2	3	1	3	3	1	3	3	3	1	1
0	0	13	1	3	3	3	2	3	1	2	2	2	2	2	1	4	1	3	2	3	2	1
0	0	12	0	1	3	3	1	2	1	1	2	2	2	1	2	4	1	2	1	1	2	1
0	1	14	1	2	3	3	1	1	1	2	3	1	1	1	3	4	2	3	3	2	1	2
0	1	15	0	4	3	3	1	2	1	2	1	2	3	1	2	4	1	3	3	3	2	1
0	1	15	1	1	3	3	1	2	1	3	1	3	2	1	3	2	1	3	2	2	2	1
0	0	15	0	1	2	3	2	2	1	2	1	2	2	2	1	4	1	2	1	1	3	1
0	0	12	0	2	1	1	3	1	1	2	1	2	2	1	2	4	1	3	3	2	3	2
0	1	15	1	1	1	3	1	1	0	2	2	2	1	1	1	4	3	3	1	1	2	1
0	0	12	0	2	2	2	1	2	1	2	2	2	2	1	3	4	1	1	2	2	1	2
0	1	12	0	1	3	2	2	3	1	2	2	2	2	1	2	4	2	2	1	2	2	1
0	1	15	1	3	1	2	3	1	1	1	1	2	3	2	2	4	1	3	2	3	1	1
0	1	15	1	2	3	3	1	2	1	2	1	2	2	2	1	4	1	3	2	3	2	3
0	1	12	0	1	2	3	1	2	1	2	2	2	2	1	2	3	2	3	3	2	2	2
0	0	15	0	2	3	2	1	2	1	2	2	2	2	1	1	4	1	3	2	2	2	1
0	0	15	0	2	1	2	2	1	1	1	1	2	2	1	1	4	3	1	2	2	2	1
0	0	15	0	2	3	3	1	2	1	2	2	2	2	1	1	4	3	2	3	2	3	1
0	0	13	0	1	1	3	3	1	1	2	1	2	2	1	2	4	2	2	3	2	2	1
0	1	14	1	1	2	2	1	2	1	2	2	2	2	1	1	4	1	2	2	2	3	1
0	0	14	0	1	3	2	1	3	1	3	3	2	3	1	1	4	3	3	3	2	3	1
0	1	12	0	1	1	3	2	3	1	2	2	2	2	1	1	4	3	2	3	3	1	1
0	1	13	0	2	1	3	1	3	1	2	2	2	2	1	1	4	3	2	3	3	2	1
0	1	14	0	1	3	3	1	2	1	3	2	2	3	1	3	3	1	2	2	3	2	1
0	1	12	0	3	3	1	1	1	1	2	2	2	3	1	1	2	2	3	1	3	2	1
0	0	15	0	3	3	3	1	1	1	2	2	2	2	2	2	4	1	3	2	3	1	1
0	1	13	0	1	2	3	1	1	0	2	2	2	3	2	2	4	2	3	1	1	3	3
0	0	12	1	2	3	3	1	1	0	1	2	2	2	1	1	4	2	3	1	3	2	3
0	1	13	0	1	2	3	1	3	1	1	2	2	2	1	1	4	1	3	2	3	2	1
0	0	13	1	2	3	3	2	3	1	2	2	2	2	2	2	2	3	3	3	2	2	1
0	0	15	1	1	2	1	1	2	1	2	2	2	2	2	1	3	1	3	2	2	2	1
0	0	13	0	1	2	3	1	3	1	2	2	2	3	1	2	4	1	3	1	2	2	2
0	1	15	0	2	3	3	1	1	1	1	2	2	2	3	2	3	2	2	1	3	1	1
0	0	14	0	2	3	3	1	1	1	2	2	2	2	1	2	4	1	3	1	2	2	1
0	1	15	1	1	2	3	1	3	1	2	2	2	2	1	1	3	1	3	1	2	3	3
0	0	12	1	2	2	3	2	3	1	1	2	2	2	2	1	1	2	2	1	1	2	1
0	1	12	1	4	2	1	1	2	1	1	2	2	2	1	2	4	2	2	2	3	2	1
0	1	13	0	1	2	3	2	2	1	2	2	2	2	1	2	4	1	1	1	1	3	1
0	1	13	0	2	1	2	1	1	1	2	2	2	3	1	1	4	2	3	3	2	3	1
0	0	14	1	2	2	2	1	2	1	1	2	2	2	1	1	3	3	3	3	2	2	3
0	1	14	0	2	3	2	1	1	1	3	2	2	2	2	1	4	3	3	1	2	2	1
0	0	15	0	2	3	3	1	2	1	2	1	2	2	1	1	4	1	2	2	2	2	1
0	1	12	0	2	3	3	2	2	1	1	3	2	2	1	1	4	1	3	2	3	2	1
0	1	13	0	2	1	2	1	3	1	2	3	2	2	1	2	4	1	3	1	2	3	2
0	0	14	0	1	1	3	1	2	1	3	2	1	2	1	1	3	2	3	2	2	2	1
0	1	15	0	3	2	3	1	1	1	2	2	2	2	1	3	4	1	3	2	2	2	2
0	1	13	1	2	1	2	1	2	1	1	2	2	3	2	2	4	1	2	1	2	2	1
0	0	14	1	1	3	2	1	1	1	1	2	2	3	2	2	4	1	3	1	2	2	1
0	0	15	1	1	2	2	1	1	1	2	2	2	2	2	2	2	1	3	2	2	2	1
0	1	14	0	2	3	3	3	1	1	2	1	2	3	1	2	4	1	3	3	3	1	1
0	0	13	1	2	3	2	2	1	1	2	2	2	1	1	1	3	3	3	2	3	2	1
0	0	12	1	3	2	1	2	2	1	3	1	2	2	1	3	4	2	3	2	2	3	1
0	1	12	1	2	1	1	1	1	1	3	3	2	2	2	2	4	3	3	2	3	2	1
0	1	15	0	2	3	1	2	1	1	2	2	1	2	1	1	4	3	2	3	2	3	2
0	1	15	0	1	3	3	2	1	1	2	2	1	2	1	2	4	1	3	3	3	1	1
0	1	14	0	1	1	3	1	1	1	2	2	2	2	1	2	2	2	1	3	3	3	2
0	0	14	0	2	1	3	2	2	1	2	1	2	2	2	1	4	2	3	2	3	3	2
0	1	13	1	2	3	1	3	2	1	2	2	2	2	1	2	4	2	3	2	3	2	2
0	1	14	0	1	3	3	1	2	1	2	1	2	3	3	2	4	2	2	3	3	2	1
0	1	14	1	1	3	1	1	3	0	2	1	2	2	1	2	4	1	2	2	2	2	1
0	0	15	0	1	1	3	1	3	1	1	2	2	2	3	3	3	3	3	2	3	2	2
0	0	15	0	2	3	2	1	1	1	3	3	2	2	1	1	2	1	3	2	2	2	1
0	0	12	0	2	3	2	1	1	1	2	2	2	2	1	1	4	1	3	1	3	1	1
0	1	14	0	2	3	3	1	2	1	3	2	2	2	1	1	4	3	3	2	2	3	2
0	0	14	1	1	1	3	1	1	1	1	2	2	2	1	2	4	1	3	2	2	2	1
0	1	14	0	2	3	2	1	1	1	1	1	2	2	1	2	4	2	1	2	3	1	1
0	0	12	0	3	2	3	2	2	1	1	1	2	2	2	1	4	1	1	2	2	3	1
0	1	13	1	2	2	3	1	2	1	2	1	2	3	1	1	2	2	3	2	3	2	1
0	0	14	1	2	2	3	1	3	1	1	2	2	2	1	2	3	2	2	2	3	2	2
0	1	14	0	3	2	2	3	2	1	2	2	3	2	2	1	2	3	3	3	2	2	1
0	0	14	1	2	1	2	1	2	1	2	1	3	1	1	1	4	1	2	1	2	2	1
0	1	15	0	3	3	3	1	1	1	2	2	2	1	1	2	4	1	3	2	2	1	2
0	0	15	1	1	2	3	1	2	1	2	1	2	2	2	3	4	1	3	3	2	2	2
0	0	12	1	2	2	3	2	2	1	1	2	2	2	1	1	3	3	3	2	2	2	2
0	1	13	1	2	1	3	2	3	1	2	1	1	2	1	2	4	2	2	2	1	2	1
0	0	13	1	2	1	1	1	2	1	2	2	2	2	1	3	4	1	3	3	3	2	3
0	1	14	1	2	3	3	1	1	1	2	2	2	1	1	2	4	2	3	1	2	3	3
0	1	12	1	2	1	1	2	1	1	2	2	2	2	2	1	4	3	3	2	2	3	1
0	1	12	1	1	1	3	1	3	1	3	3	1	2	1	1	4	1	3	2	1	1	1
0	1	13	1	2	1	3	2	2	1	2	2	2	2	1	3	4	2	3	1	2	2	1
0	0	12	0	4	2	3	3	3	1	2	1	2	2	1	2	4	2	3	1	3	2	3
0	1	13	1	2	3	3	3	2	1	2	2	2	2	1	1	4	3	3	2	1	2	2
0	0	14	1	3	3	2	1	1	1	2	2	2	2	1	2	4	2	3	2	1	3	1
0	1	13	1	1	3	3	1	1	1	2	2	2	3	2	1	2	2	3	2	1	1	2
0	1	13	1	1	3	3	1	2	1	2	3	1	2	2	1	4	3	3	2	2	1	1
0	0	14	0	2	1	1	1	1	1	2	3	2	3	1	1	4	1	3	1	2	3	1
0	1	14	0	1	1	1	1	3	1	2	3	2	2	2	3	4	3	2	2	2	1	2
0	0	15	1	2	1	2	2	2	1	2	1	2	2	2	1	2	1	1	1	3	3	2
0	1	14	1	1	3	2	1	1	1	2	2	2	3	1	2	4	1	3	3	2	2	3
0	1	15	1	1	3	2	1	2	1	2	2	3	2	3	1	4	3	2	1	2	3	1
0	0	15	0	2	3	1	1	3	1	3	2	2	3	1	2	4	2	3	1	2	2	2
0	1	15	1	2	3	3	1	2	1	2	2	2	2	1	1	1	1	3	2	1	2	1
0	0	15	1	2	2	3	2	2	1	3	1	2	3	2	1	4	2	2	2	2	1	1
0	1	14	0	3	2	2	1	1	1	3	2	2	3	3	1	4	2	3	3	3	2	2
0	0	12	1	2	1	3	1	3	1	3	1	2	2	2	1	2	2	3	1	2	2	1
0	1	15	1	2	3	3	2	2	1	2	2	2	2	2	1	3	2	3	3	2	3	1
0	1	14	1	2	3	3	1	3	1	2	2	2	3	1	1	4	1	2	3	2	3	1
0	1	12	1	2	2	3	3	1	1	1	2	2	2	1	2	3	2	3	2	3	2	1
0	1	14	0	1	2	1	1	3	1	2	2	2	2	1	3	3	3	3	1	3	1	3
0	0	13	0	2	2	3	1	2	1	2	2	2	1	1	1	4	1	3	1	2	3	1
0	1	15	1	1	2	3	1	1	0	2	3	2	2	1	2	4	1	2	2	3	2	1
0	0	15	0	1	3	1	1	1	1	2	2	2	2	1	3	4	3	3	2	2	3	2
0	1	14	0	4	3	2	3	2	0	2	2	2	2	1	1	3	3	3	2	2	2	1
0	1	14	0	2	3	3	1	1	1	2	2	2	2	1	2	4	1	3	2	2	2	3
0	0	14	1	1	2	2	2	3	1	2	1	2	2	1	1	4	1	1	3	3	2	1
0	0	15	1	1	1	3	1	1	1	1	2	2	2	1	1	4	1	3	2	2	2	1
0	0	14	0	3	1	1	1	2	0	2	2	1	1	2	1	4	1	1	3	2	2	1
0	1	13	0	1	3	3	1	1	1	2	2	2	2	2	1	3	1	3	2	3	2	3
0	1	15	1	2	3	3	1	2	1	2	2	2	2	1	1	4	1	1	2	2	2	1
0	0	15	0	2	1	3	1	1	1	2	2	2	2	1	2	4	2	3	1	3	2	1
0	0	13	1	1	3	3	1	2	0	2	2	2	2	1	1	3	1	3	2	3	2	2
0	0	13	0	3	3	1	3	3	1	1	2	2	2	1	2	4	2	2	2	3	1	1
0	1	13	0	2	2	2	1	3	1	2	2	2	2	2	3	4	1	3	3	1	2	1
0	0	12	1	1	1	2	1	1	1	2	1	1	3	1	1	2	3	3	1	1	3	1
0	1	15	0	1	3	2	2	3	1	2	2	2	2	3	2	3	2	2	2	2	1	1
0	0	14	1	1	1	2	1	2	1	2	1	2	2	1	2	4	3	3	2	2	1	1
0	0	12	0	2	3	3	3	2	1	2	2	2	2	1	1	4	1	3	2	2	2	2
0	1	14	0	1	3	3	1	2	1	2	1	2	2	2	1	3	1	3	3	1	2	1
0	0	13	0	2	3	3	1	2	0	1	2	2	3	1	1	4	1	3	1	1	3	1
0	0	14	0	4	3	3	1	1	1	2	2	2	2	1	1	4	2	2	2	2	2	1
0	1	15	1	2	3	3	1	1	1	2	2	2	2	2	2	2	3	3	2	1	3	1
0	0	13	1	2	3	3	1	2	1	2	2	2	2	2	2	4	1	3	3	2	3	1
0	0	13	0	4	3	3	1	1	1	2	1	2	2	1	1	4	2	3	2	2	2	1
0	0	15	0	1	2	3	2	2	1	1	2	2	2	2	1	4	2	1	2	2	2	1
0	0	15	1	1	3	3	1	2	1	2	1	2	3	3	1	1	3	3	2	2	2	2
0	0	12	1	2	3	3	1	2	1	2	2	2	2	1	1	3	3	3	3	3	2	1
0	1	12	0	2	3	3	1	2	1	1	2	2	2	2	1	1	2	2	2	3	2	1
0	0	13	0	2	1	3	2	1	1	2	2	2	2	1	3	4	2	3	2	2	2	1
0	1	13	1	2	1	3	1	2	1	2	2	2	2	3	2	3	2	3	1	3	3	3
0	0	13	1	4	2	3	1	1	1	3	2	2	2	1	1	2	1	3	3	2	2	1
0	0	15	0	2	3	1	1	2	1	1	3	2	3	1	1	3	3	3	2	2	1	3
0	0	15	1	2	3	3	1	1	1	2	2	3	3	2	1	4	1	3	3	2	2	1
0	1	14	0	3	3	3	1	2	1	2	1	2	2	3	2	4	2	3	2	2	2	1
0	1	15	0	2	3	2	1	2	1	2	2	2	1	2	3	4	3	1	3	2	3	2
0	0	15	1	1	2	3	1	2	1	3	1	1	2	1	1	4	2	3	2	1	2	2
0	1	13	1	1	3	3	2	3	1	3	2	3	3	1	1	4	1	2	2	2	3	2
0	0	14	1	2	3	1	1	3	1	2	1	2	2	1	2	4	2	3	2	3	3	2
0	1	13	0	1	3	3	1	1	1	2	2	2	2	2	1	4	1	2	2	2	2	1
0	0	14	0	2	1	3	1	1	1	2	2	2	2	3	2	4	2	3	1	2	2	1
0	0	14	0	4	3	3	1	3	1	3	2	2	2	2	2	4	1	3	3	3	2	1
0	1	14	0	1	2	2	1	2	1	2	2	3	2	1	2	4	2	3	1	2	2	1
0	0	14	0	2	2	3	2	1	1	2	2	2	3	1	2	4	2	3	2	2	2	1
0	0	14	0	1	3	3	2	2	1	1	2	2	3	1	1	1	2	1	2	2	2	1
0	1	12	1	3	3	3	1	3	1	2	2	2	3	2	1	4	2	2	2	2	2	1
0	1	13	0	1	1	3	1	3	1	2	2	2	3	1	3	3	3	3	2	2	3	1
0	1	14	0	1	2	3	1	3	1	2	2	2	2	2	1	4	1	2	3	2	2	2
0	0	14	1	2	3	2	1	3	1	2	2	2	2	1	2	4	2	3	3	2	2	2
0	0	12	1	2	2	2	1	2	1	2	1	2	3	1	2	4	1	3	3	2	2	2
0	0	12	0	2	3	3	1	3	1	2	3	2	3	1	1	2	2	3	2	2	2	1
0	0	15	0	3	3	2	1	2	1	2	2	2	2	1	2	4	1	2	3	2	2	1
0	0	15	0	2	2	3	1	1	1	1	3	2	2	2	2	4	2	3	1	2	2	1
0	0	13	0	2	2	3	1	1	1	2	2	2	2	1	3	4	2	1	1	2	1	1
0	0	14	0	2	2	3	1	2	1	2	2	2	1	1	1	4	1	3	2	3	3	2
0	0	13	1	2	3	3	2	3	1	1	2	2	3	1	1	4	3	1	1	2	2	1
0	1	15	1	1	1	3	1	1	1	2	3	3	2	1	1	4	2	3	3	1	2	2
0	0	14	1	1	3	2	1	1	1	2	1	2	1	2	2	4	2	3	3	2	3	1
0	0	15	0	1	3	1	2	3	1	2	2	2	3	1	1	4	1	3	3	2	2	1
0	0	15	0	2	2	2	1	1	1	2	2	2	2	1	1	2	3	2	1	1	1	1
0	1	15	1	2	2	3	1	3	1	1	1	2	2	3	1	4	2	2	1	2	3	3
0	0	15	0	1	3	3	1	1	1	2	1	3	3	1	1	4	1	2	2	3	3	1
0	0	12	0	2	1	3	1	1	1	2	2	2	2	1	1	4	2	2	2	2	3	1
0	0	12	1	3	3	3	1	2	1	2	2	2	2	1	2	4	2	3	2	2	3	1
0	1	12	0	2	3	3	1	3	1	2	1	2	2	2	2	4	1	1	3	3	2	2
0	1	15	0	1	3	3	2	1	1	3	2	2	1	1	2	4	1	2	2	2	2	1
0	1	15	1	2	3	3	1	2	1	2	2	2	3	2	1	4	1	3	3	1	1	3
0	1	14	1	1	1	2	2	3	1	1	1	1	2	2	3	4	3	2	1	3	3	1
0	0	15	1	1	1	2	1	1	1	3	2	1	2	3	3	4	2	3	1	3	2	1
0	1	13	1	2	1	3	1	2	1	2	1	2	1	2	1	2	1	3	2	3	2	1
0	1	13	1	1	3	2	3	1	1	2	1	3	2	1	1	3	2	2	3	2	1	1
0	1	15	1	2	3	2	2	2	1	2	2	2	2	1	2	4	1	3	2	3	2	1
0	1	13	1	1	1	1	3	1	1	2	2	2	2	1	2	4	1	3	3	2	2	1
0	0	13	1	2	3	3	2	2	1	2	2	2	2	1	1	4	2	3	2	1	2	2
0	1	14	1	2	3	1	1	2	1	1	2	2	2	2	1	4	1	2	3	2	2	3
0	0	14	0	1	3	2	2	2	1	1	2	3	2	2	2	4	3	3	1	3	2	1
0	0	12	1	2	2	1	3	2	1	2	1	2	3	1	2	4	2	3	2	3	2	1
0	0	15	1	2	3	3	1	1	1	1	1	1	2	2	2	4	1	1	2	2	2	1
0	1	13	0	2	3	1	2	3	1	3	2	2	2	2	2	4	2	2	2	2	1	1
0	0	13	1	1	2	2	1	2	1	2	2	2	2	1	1	3	1	3	2	2	2	1
0	1	15	1	2	3	1	3	1	1	1	1	2	2	3	1	3	2	3	2	1	3	1
0	0	14	1	2	2	3	1	2	1	2	2	2	2	1	2	4	2	3	3	2	3	1
0	1	12	0	3	1	3	2	1	1	2	2	2	3	2	1	4	2	3	2	2	3	3
0	1	13	1	2	2	3	1	1	1	2	2	2	2	1	2	4	2	3	3	1	2	1
0	1	14	0	2	2	3	2	2	1	1	3	3	3	1	2	4	1	3	3	2	2	1
0	1	12	0	2	1	3	3	2	1	2	2	3	2	1	3	4	2	2	3	2	3	1
0	0	14	0	2	3	1	1	2	1	2	2	2	2	2	2	4	3	3	1	3	3	1
0	1	12	0	2	3	3	1	1	1	2	3	2	3	1	1	4	2	3	2	2	2	2
0	0	12	1	2	3	3	1	2	1	2	2	2	3	2	3	4	3	3	3	2	2	1
0	1	13	1	1	1	3	1	2	1	2	2	2	3	2	2	4	1	3	2	1	1	1
0	1	13	1	1	3	3	1	1	1	2	2	1	3	2	1	4	2	3	1	1	2	1
0	1	12	0	2	3	2	2	1	1	2	2	2	3	2	2	4	1	3	2	3	2	1
0	0	15	0	3	3	3	1	3	0	1	1	2	2	1	2	4	1	2	1	2	3	2
0	0	15	0	1	2	1	3	3	0	2	2	2	3	2	3	4	2	3	3	2	2	1
0	0	12	0	1	3	3	1	1	1	2	2	2	3	3	2	4	1	2	1	3	3	1
0	0	12	0	1	3	2	1	2	1	3	2	2	3	2	1	4	1	3	1	2	2	1
0	0	14	1	1	3	1	1	1	1	2	2	2	2	1	2	3	2	3	2	2	2	2
0	0	12	1	1	3	3	1	2	1	2	2	2	2	2	3	4	2	3	2	2	2	2
0	0	12	0	2	3	1	2	1	1	3	2	2	3	2	2	3	2	2	3	2	2	2
0	1	15	0	2	2	2	1	3	1	2	2	2	1	1	2	4	1	2	1	1	2	2
0	1	15	0	3	3	3	1	3	1	2	2	2	3	1	1	4	1	3	2	2	1	1
0	1	15	0	2	1	2	2	1	1	2	2	2	2	1	1	4	1	3	2	2	1	1
0	0	13	0	2	3	3	2	1	1	2	2	2	2	1	1	4	1	2	3	1	2	2
0	0	13	0	1	3	3	2	3	1	2	2	1	2	1	1	3	2	3	3	2	2	2
0	1	13	0	2	3	3	2	2	1	2	3	2	2	2	2	1	2	2	2	2	1	1
0	1	14	1	4	1	2	1	2	1	3	1	2	2	1	2	4	1	3	3	1	2	2
0	0	15	1	2	3	2	2	2	1	2	2	1	2	1	2	4	1	3	3	2	2	1
0	0	15	1	2	1	3	2	3	1	1	2	2	2	1	1	4	1	3	1	1	2	2
0	0	15	0	2	3	3	1	2	1	2	2	1	1	3	1	4	1	3	1	2	3	1
0	1	15	1	1	1	2	1	2	1	2	2	2	3	1	3	4	2	2	1	3	3	3
0	0	14	0	3	1	3	1	2	1	1	2	2	3	1	1	3	2	3	2	2	1	1
0	0	14	0	1	2	3	2	1	1	2	2	1	2	1	1	4	3	2	3	2	2	1
0	1	13	0	2	3	2	1	3	1	2	2	2	3	2	1	4	1	3	2	3	1	1
0	1	14	0	4	2	3	2	2	1	2	1	2	2	1	2	4	1	3	2	2	1	1
0	1	13	0	4	1	3	1	2	1	2	2	2	3	2	1	4	1	1	1	2	2	1
0	1	15	0	1	2	3	1	2	0	3	2	2	2	3	1	4	1	3	2	2	2	1
0	1	14	0	3	3	3	1	1	1	1	2	2	2	1	1	4	2	2	2	3	2	1
0	1	14	1	2	1	1	3	3	1	2	2	1	2	2	1	4	1	3	3	1	2	1
0	1	13	1	2	3	2	1	2	1	2	2	2	2	1	2	4	1	3	2	2	2	1
0	0	14	1	4	3	3	1	3	1	2	1	2	1	1	2	4	1	3	2	2	2	1
0	1	15	0	4	2	3	2	2	1	2	2	2	3	1	1	2	2	3	1	2	2	2
0	0	12	1	1	2	2	1	2	1	2	2	2	2	1	2	4	1	2	2	2	2	1
0	0	15	0	3	3	3	1	2	1	2	2	2	2	1	1	2	1	1	2	2	2	1
0	0	15	1	1	2	3	1	1	1	3	1	2	2	1	2	4	1	3	2	2	2	1
0	1	15	0	2	1	2	1	2	1	2	2	2	2	1	3	4	1	3	1	2	2	2
0	0	15	1	2	1	3	3	1	1	2	2	2	3	1	2	2	1	3	3	2	2	1
0	0	13	1	2	3	2	2	1	1	2	2	2	3	1	1	4	1	1	1	2	1	2
0	1	15	1	2	1	3	3	1	1	2	2	2	2	1	1	3	1	1	3	3	2	3
0	1	13	0	1	2	1	1	1	1	2	2	1	3	1	3	4	3	2	3	3	3	1
0	0	15	1	3	2	2	1	1	1	1	2	3	1	1	1	4	3	1	3	3	2	1
0	0	15	1	2	1	2	1	3	1	2	2	2	2	1	1	4	1	3	2	2	2	1
0	1	15	0	3	3	3	2	2	1	3	2	2	2	1	1	4	2	2	1	3	2	1
0	0	12	1	1	2	3	1	1	1	2	2	1	3	1	1	3	1	2	3	2	2	2
0	0	15	1	1	3	1	1	2	1	1	1	2	3	1	1	1	2	3	2	3	3	1
0	1	14	1	1	2	1	2	3	1	1	2	2	3	1	2	4	1	3	3	2	2	2
0	0	13	0	1	1	1	2	3	1	1	2	2	3	2	1	2	2	2	2	3	2	2
0	0	15	1	2	3	3	1	2	1	2	2	1	2	2	2	4	3	2	2	2	3	2
0	0	12	0	1	3	2	3	3	1	1	1	3	2	1	1	4	2	3	3	2	2	2
0	0	13	1	3	2	1	1	2	1	1	1	2	2	1	2	4	2	3	2	3	2	2
0	0	13	0	1	2	3	1	3	1	2	3	2	3	2	1	4	3	3	2	3	2	1
0	1	15	0	1	3	1	3	1	1	2	2	2	2	1	1	4	2	3	3	2	2	1
0	1	15	0	2	2	1	3	1	1	2	1	2	3	1	1	4	3	1	2	2	1	1
0	0	15	1	2	3	3	1	3	1	2	2	2	2	1	2	3	1	2	2	3	1	1
0	0	15	0	1	2	1	2	3	1	2	2	2	3	2	2	2	1	3	3	3	3	1
0	0	12	0	1	3	3	1	3	1	2	2	2	3	1	1	2	3	2	1	3	3	2
0	0	13	1	1	2	3	1	2	0	2	2	2	2	1	1	4	1	1	2	3	2	2
0	0	15	1	2	1	3	1	1	1	2	2	2	3	2	1	4	1	2	2	2	2	1
0	1	13	0	1	2	3	1	3	1	2	3	2	2	2	2	3	3	3	3	2	3	2
0	1	13	1	3	3	3	1	3	1	1	2	2	1	1	2	4	1	3	1	3	2	3
0	1	12	1	2	1	1	1	1	1	2	2	2	3	2	2	4	1	3	2	3	2	2
0	0	12	0	1	2	3	1	2	0	2	1	2	2	1	3	2	1	3	3	3	2	1
0	0	15	0	2	2	3	2	1	1	2	2	2	2	1	2	4	2	2	3	2	2	3
0	0	14	1	2	3	3	1	3	1	2	2	2	3	1	2	3	3	3	2	1	2	1
0	0	15	1	2	3	2	1	2	1	2	2	2	2	1	1	4	3	2	1	3	2	1
0	1	13	1	1	3	3	2	2	0	2	2	1	3	1	3	4	3	3	2	3	2	2
0	1	15	0	2	1	1	1	2	1	1	2	2	2	1	2	4	1	1	2	2	2	1
0	1	12	0	2	2	2	1	2	1	2	2	2	3	2	1	4	1	3	2	3	2	1
0	1	15	0	2	3	2	1	3	1	2	2	2	2	1	1	4	1	3	2	3	2	1
0	0	14	0	2	2	1	2	2	1	1	2	2	2	2	1	4	2	2	2	2	2	1
0	0	15	1	2	3	3	1	2	1	1	2	2	2	1	2	4	1	3	2	2	1	2
0	1	15	0	2	2	3	2	2	1	1	2	2	3	3	1	4	2	2	3	2	2	2
0	0	13	1	1	3	2	1	1	1	2	1	3	2	1	1	3	1	3	2	2	3	1
0	1	13	1	2	3	3	1	2	1	1	2	2	2	1	1	3	2	2	2	3	3	1
0	1	13	0	1	2	3	2	2	1	3	2	2	2	2	2	4	1	3	1	2	2	1
0	0	15	1	3	3	3	1	3	1	2	2	2	3	2	1	4	2	3	2	2	2	2
0	0	14	1	2	3	1	1	1	1	2	3	2	2	1	2	4	3	3	2	2	3	2
0	1	12	1	2	2	2	2	3	1	2	3	2	3	1	2	4	2	3	2	3	2	1
0	1	15	1	2	3	1	2	2	1	2	2	2	2	2	1	4	2	2	2	3	2	1
0	1	15	1	3	3	1	3	1	1	2	1	1	3	1	2	4	2	3	1	3	1	2
0	0	14	0	1	1	2	1	1	1	2	1	2	2	2	2	4	2	3	1	3	2	1
0	0	15	1	3	3	3	1	3	1	1	2	2	2	1	1	4	1	3	3	2	3	1
0	1	15	1	4	2	3	1	1	1	1	2	2	2	1	1	4	2	2	2	2	2	1
0	1	13	1	2	2	3	2	1	1	2	1	2	2	1	2	4	3	2	1	1	1	2
0	1	15	1	2	1	3	1	1	1	1	2	2	2	1	1	4	3	3	2	2	1	3
0	1	14	1	1	3	3	2	1	1	1	2	2	2	1	1	4	3	2	3	2	2	1
0	1	15	0	1	3	1	1	1	1	2	2	2	3	1	1	4	1	3	3	2	2	2
0	1	14	1	2	2	2	1	2	0	2	2	1	3	2	3	4	2	3	3	1	2	1
0	0	12	0	1	1	2	1	2	0	2	2	2	3	1	1	2	1	3	3	2	1	1
0	0	15	1	2	3	2	2	1	1	2	2	2	3	1	2	4	1	3	3	1	3	1
0	1	15	1	2	3	2	1	2	1	2	2	2	1	1	1	4	2	2	2	3	1	1
0	0	15	0	1	3	3	1	3	1	1	2	2	2	1	2	4	2	3	3	2	1	1
0	0	14	1	2	1	3	2	3	1	2	2	2	2	1	2	3	1	3	3	2	2	2
0	0	13	0	1	2	3	1	1	1	2	3	2	3	1	1	4	3	2	2	2	2	2
0	0	13	0	1	3	1	2	3	1	2	2	2	2	2	2	4	3	3	2	2	1	1
0	0	15	1	1	2	2	2	3	1	2	2	2	3	2	2	4	3	3	3	3	3	1
0	1	15	0	1	2	3	2	1	1	2	2	2	3	1	3	4	1	3	2	2	1	1
0	0	12	0	3	2	3	1	3	1	2	1	2	3	2	1	2	3	2	1	2	2	1
0	0	12	0	1	2	2	1	2	1	1	2	2	2	1	1	4	1	3	3	3	2	1
0	0	14	1	2	3	3	1	1	1	1	1	2	3	1	1	3	1	2	1	2	1	1
0	1	14	0	2	2	3	1	2	1	2	2	1	2	2	1	4	1	3	2	2	2	1
0	0	15	0	2	3	2	1	3	1	2	1	2	2	1	2	3	3	2	1	3	2	1
0	0	14	1	2	3	2	2	3	1	2	1	2	2	2	1	4	2	2	3	1	2	1
0	1	14	1	1	2	2	2	2	1	2	2	2	2	1	2	2	1	2	2	1	2	2
0	1	12	1	2	2	3	1	2	0	3	2	2	2	1	1	4	2	3	2	3	2	1
0	1	12	1	2	3	2	2	1	1	1	1	2	3	1	2	2	2	2	2	2	3	1
0	0	14	0	1	3	3	1	1	1	2	2	2	1	1	2	4	2	3	1	2	2	2
0	1	12	0	3	3	1	1	2	1	2	1	2	2	2	2	2	3	3	1	2	2	1
0	0	12	0	1	1	1	1	1	1	2	3	2	2	1	2	4	1	3	2	2	2	1
0	0	15	1	2	2	2	2	1	0	2	2	2	2	1	1	2	1	3	1	1	2	1
0	0	13	0	1	3	3	2	2	0	2	2	2	2	1	3	4	1	1	2	2	3	2
0	1	12	0	1	3	3	1	2	1	2	2	3	2	1	2	4	1	3	2	2	2	1
0	1	12	0	3	2	2	2	1	1	3	2	2	2	1	1	2	2	3	2	1	1	2
0	0	13	0	2	1	3	3	3	1	2	2	2	1	1	1	4	1	1	3	2	2	2
0	0	14	1	1	2	1	2	2	1	2	1	2	2	1	2	4	3	2	1	3	3	1
0	0	15	1	1	1	2	1	2	1	2	2	2	2	2	2	4	3	2	1	2	2	2
0	1	15	0	1	1	1	1	2	1	1	3	2	2	1	2	4	2	2	2	2	2	1
0	1	15	1	4	3	3	1	2	1	1	2	2	2	1	2	4	2	3	1	2	2	1
0	0	14	0	2	3	3	2	1	1	1	2	1	2	1	1	3	1	3	3	3	2	1
0	0	13	0	1	2	1	1	1	1	2	2	2	1	1	1	1	2	3	2	2	2	1
0	0	13	0	2	2	2	2	3	1	2	2	2	3	1	1	4	1	3	2	2	2	1
0	0	15	1	3	3	1	1	2	1	2	2	2	3	1	2	4	1	3	2	2	3	1
0	1	14	1	2	2	2	2	2	1	2	2	2	3	3	3	4	1	3	3	2	2	2
0	1	12	1	1	3	1	2	1	1	3	1	2	3	2	1	4	1	1	1	2	2	1
0	1	15	0	1	2	2	1	2	1	1	2	1	1	1	2	4	3	2	2	3	1	2
0	1	12	1	2	2	2	1	3	1	1	2	2	2	1	2	3	1	3	2	2	2	1
0	1	15	1	2	3	2	1	1	1	2	2	2	2	1	2	2	1	3	2	1	2	1
0	1	14	0	4	2	3	1	3	1	2	2	2	3	1	2	3	1	2	1	2	2	2
0	1	12	0	2	3	3	2	3	1	2	2	2	2	1	2	3	2	3	1	2	2	2
0	1	15	0	1	2	1	1	2	1	2	2	2	2	2	1	4	1	2	2	3	2	1
0	0	14	1	1	3	3	1	2	1	1	2	2	3	1	2	4	1	2	2	2	2	1
0	0	14	0	2	1	3	2	2	1	2	1	2	3	1	2	4	2	2	3	3	2	1
0	1	15	0	2	3	3	2	3	1	2	2	2	3	2	3	4	3	3	3	3	2	1
0	1	14	1	1	1	3	3	1	1	3	2	2	2	2	3	4	1	3	2	1	2	1
0	1	12	0	2	3	1	2	1	1	2	2	2	3	1	1	4	2	1	2	1	2	1
0	1	14	0	1	3	3	3	3	1	1	1	2	2	2	1	4	2	3	3	3	3	1
0	1	13	1	2	3	3	1	1	1	2	1	2	3	1	1	3	2	2	2	2	2	1
0	0	12	1	1	2	2	1	2	1	2	2	2	2	2	1	3	1	1	2	2	2	1
0	0	15	1	2	2	1	2	2	1	1	2	2	2	1	3	4	2	3	2	3	1	1
0	0	12	0	3	2	3	1	2	1	3	2	2	2	3	1	3	1	3	3	3	2	2
0	1	12	1	1	3	2	1	2	1	2	2	2	3	1	1	2	2	3	1	2	3	3
0	1	12	0	2	3	1	1	2	1	2	2	2	2	2	2	4	1	3	2	2	2	3
0	1	12	0	1	3	3	1	1	1	2	2	2	2	1	2	4	1	1	1	2	2	1
0	0	14	0	2	3	3	1	3	1	2	1	2	1	1	2	4	2	3	3	2	1	1
0	0	14	1	2	2	3	2	2	1	2	2	2	3	1	1	4	1	2	2	2	2	1
0	0	12	1	2	3	2	1	2	1	2	2	2	2	1	1	3	3	3	2	2	2	1
0	1	15	0	1	3	3	3	3	1	1	2	2	2	1	1	4	2	3	2	3	3	2
0	0	13	0	1	2	2	3	2	1	2	3	2	2	2	1	4	2	2	2	2	2	1
0	0	13	0	1	2	2	1	1	1	2	2	3	3	2	3	2	3	3	3	3	2	2
0	0	15	1	1	3	1	2	2	1	2	2	2	2	1	2	4	2	2	1	3	3	2
0	0	13	0	4	3	3	1	2	1	1	2	2	3	1	1	4	2	2	3	2	2	2
0	1	14	0	2	3	3	2	2	1	2	2	2	2	1	1	4	1	3	2	2	2	1
0	1	12	0	3	3	2	1	1	1	1	2	2	2	1	1	3	2	3	1	1	2	2
0	0	13	1	2	3	2	1	2	1	2	2	2	3	1	2	3	1	2	2	1	2	1
0	0	15	0	1	1	2	1	1	1	2	2	2	3	2	1	4	3	3	1	3	2	2
0	1	15	1	2	2	3	1	2	1	2	2	2	2	1	2	3	1	3	2	2	2	1
0	1	15	0	2	2	2	1	1	1	1	2	2	3	1	3	4	2	2	1	3	2	2
0	1	13	0	3	1	3	1	3	1	2	3	2	2	1	3	4	2	2	3	2	1	2
0	0	13	0	1	1	3	3	1	1	1	1	2	2	1	2	4	2	2	3	1	2	1
0	0	14	0	2	2	3	3	2	1	2	2	1	3	1	1	4	1	2	3	2	2	1
0	0	14	0	2	3	3	1	2	1	1	2	1	2	1	1	4	1	3	3	1	2	3
0	0	15	0	1	1	2	1	1	1	3	3	2	3	2	1	4	3	3	2	2	2	1
0	1	15	0	1	2	3	2	1	1	2	3	2	2	1	2	3	3	2	3	2	3	2
0	0	12	1	3	3	2	1	3	1	1	3	2	2	2	2	4	2	3	1	2	2	1
0	0	14	0	2	1	3	1	3	1	2	2	3	3	1	2	4	2	2	3	3	2	1
0	0	15	1	2	3	1	2	1	1	1	1	2	2	1	1	4	3	3	3	3	2	2
0	0	13	0	1	3	3	1	1	0	2	2	2	2	2	2	4	1	3	3	2	2	1
0	0	13	0	3	3	2	1	2	1	1	2	2	2	2	2	3	1	1	3	2	2	2
0	1	13	0	2	1	2	1	3	1	1	1	2	3	3	2	4	2	3	2	2	2	1
0	1	15	0	1	2	1	1	1	1	2	2	2	2	1	1	4	2	3	2	3	3	1
0	0	14	0	2	3	2	1	3	1	3	1	2	3	1	1	4	2	2	2	2	1	1
0	1	14	0	2	1	1	1	2	1	1	2	2	3	1	1	4	1	2	3	2	2	1
0	0	15	0	3	3	3	2	3	1	2	2	2	2	1	3	4	3	2	3	2	1	2
0	1	12	0	1	3	2	1	2	1	2	3	2	3	1	3	3	2	3	1	2	2	1
0	1	14	1	2	3	1	1	2	1	1	1	2	3	1	1	4	1	3	1	2	2	1
0	1	14	1	2	2	1	1	1	1	2	2	1	3	1	2	4	1	3	1	2	2	1
0	1	13	1	1	2	3	2	1	1	2	1	2	2	1	2	4	1	3	3	2	2	3
0	1	12	0	2	3	3	1	2	1	2	1	2	2	1	1	4	1	2	3	3	3	1
0	0	13	1	2	1	2	3	2	1	2	2	2	2	2	2	2	1	2	3	3	3	2
0	0	15	0	4	3	3	2	1	1	2	2	2	2	1	2	4	1	3	2	2	2	1
0	1	12	1	2	3	1	1	3	1	1	3	2	3	1	1	2	2	3	2	3	2	1
0	1	13	0	1	2	3	1	2	1	2	2	1	3	2	3	4	1	3	2	1	2	1
0	0	13	1	2	2	1	1	1	0	2	1	2	2	1	1	2	1	3	1	2	3	1
0	1	13	0	2	3	1	2	2	1	2	1	2	3	2	1	4	2	3	3	2	2	1
0	0	15	0	4	2	3	2	2	1	2	1	1	2	2	1	4	2	3	2	2	2	2
0	1	13	1	1	3	2	2	3	1	2	2	2	3	1	1	4	3	3	2	2	2	1
0	1	13	0	2	3	2	1	2	1	2	2	2	2	2	1	3	2	1	2	2	2	3
0	0	13	1	2	2	3	1	1	1	2	2	3	3	1	2	4	1	3	1	1	1	2
0	1	13	1	4	2	3	1	2	1	2	1	2	2	1	1	4	2	3	2	2	2	3
0	0	15	0	1	3	1	1	1	1	2	2	2	2	1	3	4	2	3	1	2	2	2
0	0	13	1	2	3	3	1	1	1	1	1	1	2	1	1	4	2	2	3	2	2	2
0	0	14	1	2	1	2	2	2	1	1	2	2	3	2	3	4	1	3	3	3	1	1
0	1	12	0	4	1	2	2	3	1	2	1	2	2	1	2	4	1	2	2	2	3	3
0	1	15	0	3	1	3	1	2	1	1	1	2	3	2	1	4	1	1	1	1	1	2
0	1	15	1	1	2	3	1	2	1	1	2	2	3	2	1	4	1	2	3	1	2	1
0	1	14	1	4	3	2	1	2	1	2	2	2	2	2	2	4	2	2	3	2	2	1
0	1	15	0	2	3	2	2	3	1	3	1	2	2	2	1	4	2	2	3	2	2	1
0	0	15	1	2	3	1	1	2	0	2	2	2	2	2	1	3	1	3	3	2	3	1
0	0	12	0	1	2	3	1	3	1	1	1	2	2	1	1	2	2	3	2	1	2	1
0	1	15	1	3	2	3	1	2	1	2	2	2	2	2	1	3	3	3	2	1	1	1
0	1	13	1	2	2	3	1	2	1	1	1	2	1	1	2	4	1	3	3	2	1	1
0	1	15	0	2	3	3	2	2	1	1	2	2	2	3	1	4	1	1	2	3	3	2
0	0	13	1	1	3	2	1	3	1	1	2	2	1	1	1	4	1	3	2	2	3	2
0	1	14	1	1	1	3	1	3	1	2	2	2	2	2	1	4	2	3	3	3	3	1
0	0	14	1	2	3	1	1	2	0	2	2	2	1	1	2	4	1	2	2	2	2	1
0	0	15	1	2	1	3	3	1	1	2	3	2	2	1	1	4	1	3	2	3	3	2
0	1	15	0	2	3	3	1	1	0	2	2	2	2	3	1	4	2	2	3	3	2	2
0	1	14	1	2	1	3	2	3	1	1	2	2	1	1	1	3	2	2	2	3	3	3
0	1	15	0	1	3	3	3	1	1	2	2	2	2	2	1	4	2	1	3	3	1	1
0	0	13	0	2	2	3	1	2	1	2	2	2	3	1	1	2	1	2	1	3	2	2
0	0	14	1	1	3	2	1	1	1	1	2	2	2	1	3	4	1	3	3	3	3	3
0	1	15	0	2	3	2	1	1	1	3	2	2	2	1	1	4	1	3	2	2	1	1
0	1	12	0	1	3	3	2	3	1	3	1	2	2	1	3	3	2	3	1	3	2	2
0	1	13	1	2	3	1	1	3	1	1	2	2	2	2	1	4	2	3	3	3	2	1
0	1	12	0	1	3	3	1	2	1	3	3	2	3	2	2	4	3	3	1	2	1	1
0	0	14	0	1	1	1	3	2	1	2	2	2	2	1	2	4	1	3	1	1	3	1
0	1	12	1	2	3	3	2	2	1	3	2	3	1	3	2	4	1	2	2	2	2	1
0	1	13	0	1	2	2	1	1	1	2	2	1	2	2	2	3	1	3	2	1	3	1
0	1	13	0	4	1	3	1	3	1	2	1	2	2	1	3	3	2	3	2	1	2	1
0	0	14	1	1	2	2	1	3	1	1	1	2	2	1	1	4	2	2	2	1	2	1
0	0	15	1	1	3	3	1	3	1	2	1	2	2	2	3	3	1	2	1	1	3	1
0	0	15	0	1	3	1	2	2	1	2	1	2	3	1	1	4	1	2	3	2	1	1
0	1	14	0	1	3	2	1	2	0	1	2	2	2	1	1	4	3	2	1	2	3	1
0	0	13	1	3	3	3	2	1	1	2	3	2	3	1	2	4	2	3	1	3	3	2
0	1	12	1	1	3	3	1	2	1	3	2	2	3	1	2	4	1	3	2	1	2	1
0	1	15	0	1	2	1	1	2	1	3	2	2	2	1	2	3	2	3	3	2	2	2
0	0	15	0	1	1	3	1	2	1	1	2	2	2	1	3	4	3	3	1	2	3	1
0	0	14	1	1	2	2	2	2	0	2	2	2	2	1	3	2	2	3	2	3	2	2
0	1	15	0	1	3	1	3	3	1	2	2	3	2	1	1	2	1	3	2	2	3	1
0	0	14	0	1	3	3	2	2	1	2	3	2	2	1	3	2	2	3	2	3	3	1
0	0	14	1	3	2	3	1	3	1	2	3	1	2	1	1	4	1	3	3	1	2	1
0	0	13	0	2	3	2	2	3	1	2	2	2	1	1	2	4	2	3	3	2	2	1
0	0	14	0	2	3	3	2	2	1	2	3	2	3	1	1	4	2	3	1	1	2	1
0	0	13	1	1	3	1	1	2	0	1	2	2	1	1	1	4	3	3	3	3	2	1
0	1	12	0	2	2	2	2	2	1	1	1	2	2	1	1	4	2	3	1	2	2	2
0	1	15	0	2	3	3	2	1	1	1	2	2	2	1	1	4	3	2	2	2	2	1
0	1	15	1	3	1	2	1	2	1	2	2	2	2	2	1	2	2	2	2	2	2	2
0	0	15	0	2	2	3	1	1	1	1	2	2	2	1	1	4	1	2	2	3	1	1
0	0	15	0	2	2	3	1	3	1	2	2	2	2	2	1	2	2	3	3	2	2	3
0	0	14	0	2	2	3	2	3	1	2	2	2	2	1	1	3	1	1	2	2	2	1
0	0	13	1	1	3	2	1	2	1	2	2	2	3	1	2	4	1	3	2	2	2	2
0	1	12	0	2	3	1	2	1	1	2	2	2	2	2	2	3	3	3	2	2	1	1
0	0	14	0	2	2	3	2	2	1	3	2	2	2	1	2	3	2	2	2	2	2	1
0	1	14	0	2	2	3	2	1	1	2	2	2	2	2	1	3	2	3	2	2	2	1
0	1	14	1	2	3	3	2	3	1	1	2	2	2	1	1	4	1	2	2	1	1	1
0	1	13	0	2	2	3	2	2	1	1	3	1	3	1	1	3	2	2	2	1	2	1
0	1	15	1	2	3	3	1	1	1	2	2	2	3	1	2	1	2	2	2	1	2	1
0	1	13	0	2	2	3	1	2	1	1	2	2	2	1	1	4	1	2	3	2	2	2
0	0	13	0	3	2	1	3	2	1	1	1	2	3	1	2	2	2	3	2	2	2	1
0	1	15	1	2	2	1	1	2	1	2	2	2	1	2	3	4	2	3	1	2	2	1
0	0	15	0	1	2	3	2	1	1	2	2	2	2	1	2	4	2	3	2	2	3	3
0	1	12	1	3	3	2	1	1	0	2	2	2	3	1	1	4	1	1	2	3	2	2
0	1	15	1	4	3	2	2	2	1	1	1	1	3	2	1	4	1	1	1	2	2	1
0	1	15	1	2	2	3	1	2	1	1	2	2	2	3	3	4	1	3	2	3	2	1
0	0	14	0	2	3	2	1	2	1	2	2	2	3	2	2	1	1	3	3	2	2	1
0	1	12	1	3	2	2	1	3	1	1	3	2	2	1	1	2	2	2	3	2	1	1
0	0	15	0	2	2	3	1	1	1	2	2	2	2	2	1	4	2	3	2	3	2	1
0	1	12	0	4	3	3	2	2	1	1	2	2	2	1	2	3	2	3	3	3	3	1
0	1	13	1	2	3	3	1	2	1	3	2	2	3	1	1	4	3	3	3	3	2	1
0	1	13	0	3	3	2	1	2	1	1	3	2	3	1	3	4	2	3	3	3	1	1
0	0	13	1	1	3	3	1	2	1	3	1	2	3	1	2	4	3	3	1	2	2	3
0	0	15	1	2	1	3	1	3	1	2	3	2	2	1	2	4	3	3	2	2	2	2
0	1	15	0	2	2	3	1	3	1	2	2	1	1	2	2	4	1	3	2	2	3	1
0	1	14	0	1	3	3	2	1	1	1	2	2	2	1	3	4	2	3	2	2	2	1
0	1	15	0	4	3	3	1	3	0	1	2	2	3	2	1	1	2	3	3	2	2	2
0	1	12	0	2	3	3	2	1	1	2	2	2	3	1	1	3	1	3	2	2	3	2
0	1	13	1	1	2	1	1	3	1	1	2	2	2	2	1	4	2	2	2	3	2	1
0	1	13	1	1	3	3	1	2	1	2	2	2	3	1	3	4	1	2	3	3	2	1
0	0	13	1	2	3	2	1	2	1	2	1	2	2	1	2	2	3	2	2	3	3	2
0	0	15	0	2	1	3	1	1	1	2	2	2	3	2	1	4	2	2	3	2	1	3
0	0	12	0	1	1	2	1	3	1	1	2	2	2	2	1	4	1	3	1	3	2	2
0	1	15	1	2	3	3	1	2	1	2	2	1	1	1	3	4	1	1	1	3	2	1
0	1	14	0	1	3	2	2	2	1	1	2	2	2	1	2	4	3	3	2	3	2	3
0	0	13	0	4	3	2	1	2	1	1	1	2	2	2	3	3	1	3	3	2	1	1
0	1	15	1	2	2	3	2	2	1	2	2	2	3	1	1	4	3	3	1	2	2	1
0	1	12	1	1	2	2	1	2	1	2	2	1	2	1	3	4	3	3	1	1	2	1
0	1	14	1	2	3	3	1	3	0	1	3	2	1	2	1	4	2	3	3	1	2	3
0	1	13	1	2	1	2	1	2	1	1	2	2	1	1	2	3	3	3	3	3	3	1
0	0	15	0	1	2	1	1	1	1	1	2	2	2	3	2	4	1	3	1	3	2	1
0	1	15	1	4	3	2	1	3	1	2	3	2	3	2	1	2	2	3	3	2	3	1
0	0	13	0	2	2	3	2	2	1	1	1	2	2	3	2	4	2	3	2	2	2	1
0	1	13	1	2	3	3	1	3	1	2	2	1	3	3	1	4	2	1	1	2	2	2
0	1	12	0	2	2	2	1	1	1	2	1	2	2	2	2	4	2	3	2	2	2	1
0	0	14	1	2	3	3	2	2	1	2	3	1	3	2	2	4	1	3	3	2	2	2
0	0	14	1	2	1	2	1	3	1	2	2	2	2	1	2	4	3	2	2	3	1	1
0	0	15	0	1	3	2	1	1	1	3	1	2	2	2	3	4	1	3	2	3	2	1
0	0	13	1	2	2	1	1	3	1	2	2	2	2	1	1	4	1	3	3	2	1	1
0	0	15	1	4	3	2	2	1	1	1	2	2	2	2	2	4	2	3	2	2	2	1
0	0	15	1	2	3	1	3	2	1	2	2	2	1	1	1	4	1	3	3	2	2	3
0	1	13	0	2	3	2	1	2	0	2	2	3	3	1	2	4	1	2	2	2	2	3
0	0	15	1	2	3	3	2	3	1	2	2	2	2	1	3	4	3	3	3	2	1	1
0	0	14	0	2	2	1	1	3	1	2	2	2	2	2	2	3	2	3	2	2	2	2
0	0	12	1	2	1	2	1	1	1	2	1	1	2	1	1	3	1	3	1	3	3	1
0	0	15	1	1	2	2	3	3	1	2	1	2	3	2	1	4	1	3	1	1	2	1
0	0	13	0	1	3	3	1	2	1	2	3	2	3	1	1	4	2	2	2	2	3	2
0	1	14	0	2	2	1	1	2	1	1	2	2	2	1	1	4	1	3	2	2	3	1
0	0	14	0	4	3	3	1	1	1	1	2	2	2	2	3	4	3	1	3	2	3	1
0	0	15	0	4	3	1	1	1	1	3	2	2	3	2	2	4	2	3	2	3	2	1
0	0	14	1	2	2	3	3	2	1	1	2	2	2	1	1	4	2	3	2	2	2	2
0	0	15	1	2	2	2	3	2	1	2	2	2	1	3	3	3	2	3	2	3	3	3
0	0	13	1	2	3	2	1	3	1	2	2	2	2	1	1	4	2	1	3	3	2	2
0	1	12	0	1	3	3	1	2	1	2	2	2	3	1	2	4	2	1	3	3	3	1
0	0	12	1	1	3	3	1	3	1	1	2	2	2	2	1	4	3	3	3	2	2	1
0	1	14	1	2	2	2	1	1	1	2	2	2	2	1	1	4	3	3	2	3	2	1
0	0	14	1	1	3	2	1	3	1	1	2	2	2	2	2	4	3	3	2	2	2	1
0	0	12	1	4	3	1	2	2	1	2	2	2	2	1	2	4	1	3	1	2	1	3
0	1	15	0	1	1	1	1	2	1	2	1	3	2	1	2	3	2	3	2	2	2	1
0	1	13	0	2	3	3	1	2	1	1	2	2	2	1	1	1	3	3	3	2	2	1
0	1	15	0	2	3	3	1	2	1	2	1	2	2	1	1	3	1	1	3	3	2	1
0	1	15	1	2	2	3	1	1	1	1	2	3	2	1	1	4	1	3	2	1	2	1
0	0	14	1	1	1	3	1	2	1	3	2	2	2	2	2	4	2	2	1	2	3	2
0	0	15	1	1	3	3	1	2	1	2	2	2	3	1	1	2	1	3	1	1	2	1
0	0	15	0	1	3	2	3	1	1	2	2	2	2	1	1	4	1	3	2	1	2	1
0	1	13	1	1	3	1	1	2	1	2	2	2	2	1	2	3	1	2	3	2	2	1
0	1	14	0	3	3	3	1	1	1	2	2	2	3	1	1	4	2	2	2	2	2	1
0	0	14	0	2	1	3	3	1	1	2	2	2	2	1	2	4	1	2	2	2	2	1
0	0	14	1	2	3	3	1	1	1	2	3	2	2	1	2	4	1	3	1	2	2	1
0	0	13	1	2	2	2	1	3	1	2	2	2	1	1	2	4	2	2	3	2	2	1
0	0	14	1	1	1	2	1	2	1	2	2	2	2	3	3	4	2	3	2	2	3	1
0	0	12	0	1	3	1	1	3	1	2	1	2	2	1	1	4	2	2	2	2	2	1
0	1	14	0	2	2	2	1	2	1	2	2	2	2	1	2	2	3	3	3	3	2	2
0	1	12	1	1	2	3	2	2	1	2	2	2	3	1	3	2	2	3	2	3	3	1
0	1	14	1	2	3	3	2	2	1	2	2	2	3	1	1	4	2	3	1	2	2	2
0	0	12	1	2	3	3	1	3	1	2	2	2	2	1	1	4	1	3	2	3	3	1
0	0	13	1	2	3	2	2	2	1	2	2	2	3	2	1	2	2	3	3	3	2	1
0	0	15	0	2	3	2	1	2	1	2	2	2	2	1	1	4	1	1	2	2	3	3
0	0	12	1	3	3	2	1	2	1	2	2	2	2	1	2	4	2	3	3	2	1	2
0	1	14	0	1	3	3	1	2	1	3	2	2	2	1	1	4	3	1	3	2	2	1
0	1	15	0	3	3	1	1	2	1	2	1	2	2	1	2	4	2	1	2	3	2	1
0	0	13	1	2	3	3	1	2	1	2	1	2	3	1	1	4	1	3	1	2	2	2
0	0	13	1	3	3	1	1	2	1	2	2	2	1	1	1	4	2	1	3	1	2	1
0	0	13	1	4	3	1	1	2	1	2	1	2	2	1	1	3	2	3	3	3	2	1
0	1	15	1	2	2	1	1	1	1	2	1	2	2	1	1	4	1	3	2	2	2	1
0	1	15	0	1	3	3	1	2	1	2	2	2	2	1	1	4	1	2	2	3	2	3
0	1	13	1	1	3	1	2	1	1	2	2	2	3	2	2	4	3	2	3	1	2	1
0	0	14	1	3	1	2	2	3	1	3	2	3	2	1	1	4	1	1	2	2	2	1
0	1	14	1	2	1	2	1	3	1	2	2	2	2	1	1	2	1	3	3	2	2	1
0	1	12	0	1	3	2	2	2	1	2	3	2	2	1	1	4	2	1	2	2	2	2
0	1	13	1	1	3	2	2	1	1	1	2	3	2	1	1	4	1	2	2	2	2	1
0	1	13	0	1	3	1	1	2	1	2	1	2	2	3	2	3	1	2	3	1	2	1
0	1	13	1	1	2	2	1	1	0	2	2	2	2	1	1	4	2	3	2	2	3	1
0	1	15	0	2	3	2	1	3	0	2	2	2	3	1	2	3	1	3	2	3	2	1
0	0	14	0	1	3	1	1	2	1	3	1	2	2	1	2	4	1	2	1	2	2	2
0	1	14	0	2	1	3	2	2	1	1	1	2	2	1	1	4	3	2	3	2	2	2
0	1	15	1	3	3	2	1	1	1	3	2	2	3	1	1	4	1	2	1	1	2	2
0	1	12	0	2	1	3	1	3	1	1	2	2	2	1	1	4	3	3	2	3	2	1
0	1	13	0	3	1	2	3	2	0	2	2	2	2	1	3	4	3	2	3	3	3	1
0	0	15	1	2	3	1	1	1	1	2	2	2	2	2	1	4	2	3	3	2	2	1
0	1	12	1	1	3	1	1	2	1	3	2	2	2	3	2	4	1	3	2	2	2	2
0	1	13	1	1	2	3	1	3	1	3	2	2	3	1	2	4	1	3	3	1	2	2
0	1	15	1	1	3	3	2	1	1	2	2	2	2	1	2	4	1	3	2	3	3	2
0	1	13	0	2	2	3	1	2	0	2	3	2	2	1	2	3	2	2	2	3	2	1
0	0	13	1	2	2	3	1	2	1	2	2	2	3	2	2	4	1	2	3	2	3	3
0	1	15	1	1	3	3	1	1	1	2	2	2	2	3	1	4	2	1	2	3	2	2
0	1	13	0	2	2	1	1	2	1	2	1	2	2	1	1	4	2	2	1	3	3	1
0	0	13	0	1	2	3	1	3	1	1	2	2	2	1	2	4	3	2	1	2	1	3
0	0	12	0	3	3	3	1	2	1	2	2	2	2	1	3	2	1	3	3	1	2	1
0	1	13	0	3	2	3	1	2	1	2	2	2	2	2	1	2	1	3	1	2	2	1
0	0	15	1	1	3	3	2	2	1	2	1	2	3	1	2	1	3	2	1	2	2	1
0	0	15	0	1	1	1	1	2	1	2	2	2	2	1	1	4	1	3	2	3	3	1
0	1	15	1	1	2	3	1	2	1	3	2	2	3	1	2	3	1	3	2	2	3	3
0	0	14	1	4	2	3	1	1	1	1	2	3	1	2	2	4	2	2	2	3	1	2
0	0	15	1	2	3	3	3	2	1	2	2	2	2	1	2	4	2	3	3	1	2	1
0	1	14	0	2	2	3	2	1	1	2	2	1	2	1	1	3	2	2	3	1	2	2
0	1	14	0	1	3	1	1	3	1	2	2	2	2	1	2	4	2	3	2	2	1	2
0	0	12	1	2	1	3	1	2	1	2	2	2	3	1	1	3	1	2	3	2	3	1
0	1	15	1	1	3	2	1	3	0	2	2	2	2	1	2	4	1	2	2	2	2	1
0	1	13	0	2	2	1	1	1	1	2	2	2	2	1	2	4	1	3	2	2	2	1
0	1	13	1	2	3	2	1	3	1	2	1	2	3	2	1	3	2	3	2	2	2	2
0	1	13	1	4	3	1	1	2	1	2	1	2	3	1	3	4	2	3	3	3	3	2
0	1	14	1	2	1	1	1	1	1	1	3	2	2	3	1	4	2	3	2	2	2	1
0	1	15	0	2	3	3	2	3	1	2	2	3	2	1	1	4	2	3	2	2	2	1
0	0	15	0	3	2	1	3	1	1	2	2	2	2	2	2	2	2	3	1	3	2	1
0	1	13	0	4	3	1	1	1	1	2	2	2	1	1	2	2	1	2	1	1	2	1
0	0	12	0	1	3	3	1	2	1	3	2	2	1	2	1	4	2	3	3	2	2	1
0	0	12	0	1	1	1	1	2	1	2	2	1	2	3	1	4	3	3	2	1	2	1
0	1	12	0	1	3	2	1	3	1	1	2	2	3	1	1	4	3	3	2	3	2	2
0	0	14	1	1	2	2	2	1	1	2	2	2	2	2	1	4	1	2	1	2	2	2
0	0	12	0	2	3	3	1	1	1	1	2	2	2	2	1	4	1	2	1	2	2	2
0	0	14	1	2	3	2	1	1	1	2	2	2	3	1	2	4	1	3	3	2	2	2
0	0	13	0	1	2	2	1	2	1	2	2	2	2	2	2	4	3	3	2	2	2	1
0	0	15	1	1	2	3	3	2	1	1	2	2	2	1	1	4	1	3	3	2	2	2
0	0	12	0	2	2	3	3	3	1	2	1	2	3	1	1	4	1	3	3	2	2	2
0	0	14	0	3	3	1	1	1	0	2	3	3	2	2	2	3	2	1	2	1	3	1
0	0	12	0	3	2	3	2	3	1	2	2	2	2	2	3	1	1	3	2	3	2	2
0	1	14	1	1	3	3	1	1	0	1	2	1	2	1	3	4	1	2	1	3	2	1
0	1	15	1	3	3	3	1	2	1	2	2	2	3	1	1	4	2	2	1	2	3	1
0	1	15	0	1	3	2	2	2	1	2	3	2	3	1	2	4	3	3	3	2	2	1
0	0	12	1	2	2	3	1	2	1	2	2	2	3	1	1	4	1	2	2	2	2	1
0	1	13	1	2	2	2	1	2	1	1	2	2	2	2	2	4	1	3	2	2	2	1
0	0	15	1	1	3	3	1	2	1	3	2	2	3	2	2	4	3	3	2	2	2	1
0	1	14	1	2	2	1	1	3	1	1	2	2	3	2	1	4	2	2	3	3	2	1
0	1	13	1	1	2	3	2	1	1	2	2	2	2	1	3	4	1	3	3	2	2	2
0	0	15	0	3	2	3	2	2	1	2	2	2	3	1	1	4	1	3	3	3	1	1
0	1	14	0	3	3	2	2	2	1	2	1	2	3	1	2	4	2	3	2	3	2	1
0	1	13	1	1	1	2	3	3	1	2	2	1	3	1	3	3	3	3	1	3	2	1
0	1	12	1	1	3	3	1	3	1	2	3	2	2	1	2	4	2	3	1	2	2	1
0	0	15	1	4	3	2	1	3	1	2	2	2	3	1	2	4	1	3	2	2	3	3
0	0	14	0	1	3	2	2	1	1	2	2	2	2	1	1	3	3	3	2	2	2	2
0	0	12	1	1	3	3	1	2	1	3	1	1	2	2	1	2	1	3	3	3	2	1
0	1	14	0	4	1	2	1	2	1	2	2	2	2	1	1	4	1	2	3	3	2	3
0	1	15	0	1	3	3	1	2	0	2	2	2	3	1	2	2	1	3	2	2	2	1
0	1	13	0	1	1	1	1	2	1	2	2	2	2	1	1	4	3	3	2	2	2	1
0	1	15	1	2	2	3	3	3	1	2	2	2	3	1	2	4	1	3	2	2	2	1
0	0	14	1	1	3	2	2	2	1	2	2	2	3	2	1	4	3	3	3	2	3	2
0	1	14	1	2	3	1	1	1	1	2	2	1	3	1	3	4	2	3	2	2	3	2
0	1	12	0	2	1	3	2	3	1	2	1	2	1	1	2	3	1	3	3	2	2	2
0	0	14	1	3	2	3	2	1	1	2	2	2	2	1	1	4	2	3	2	3	2	1
0	1	13	1	2	3	1	2	3	1	2	2	2	2	1	1	4	2	3	2	2	1	1
0	0	13	1	4	3	3	1	3	1	1	2	2	2	1	2	2	2	1	1	2	2	2
0	1	13	0	2	3	3	1	3	1	2	1	2	3	2	2	4	2	3	3	2	2	2
0	0	14	1	3	3	3	1	3	1	2	1	2	3	1	2	3	1	3	3	2	2	1
0	1	15	1	1	3	3	3	2	1	1	2	3	3	2	3	3	1	2	1	2	2	1
0	0	14	1	2	3	2	1	3	1	1	1	2	2	1	1	4	2	3	1	2	2	1
0	0	12	1	2	1	3	1	2	0	2	3	2	3	2	1	4	1	3	2	2	2	1
0	1	13	1	2	2	2	2	2	1	2	3	2	2	2	2	4	1	3	2	2	3	1
0	1	13	1	1	1	2	1	2	1	2	2	2	3	1	1	4	1	2	2	2	2	1
0	1	14	1	2	2	1	1	3	1	2	3	2	1	1	2	4	1	3	3	2	2	1
0	1	13	1	4	3	2	1	2	1	2	3	2	3	1	2	3	2	3	1	3	2	2
0	0	15	1	1	3	2	1	3	1	2	2	2	2	2	2	2	1	3	1	3	2	1
0	0	12	0	3	2	2	1	3	1	2	2	1	3	1	1	4	3	3	2	2	2	1
0	0	12	1	1	1	3	1	3	1	2	2	2	2	1	2	4	2	3	3	2	2	1
0	1	13	1	2	3	3	2	3	1	2	2	2	3	1	3	4	1	3	2	2	2	3
0	1	15	1	2	3	3	1	2	1	2	2	2	2	3	1	4	1	3	1	2	2	1
0	0	14	1	2	3	3	1	1	0	2	2	2	3	1	2	3	1	2	2	3	2	1
0	0	13	0	1	2	3	1	3	1	2	1	1	2	1	1	4	2	3	1	2	1	1
0	0	15	0	2	3	3	3	1	1	2	2	2	2	2	2	4	3	3	3	2	2	1
0	0	15	1	1	2	1	1	2	1	1	2	2	2	1	2	4	1	2	1	2	2	1
0	0	15	0	1	3	3	1	2	1	1	2	2	2	2	3	4	1	1	2	2	2	1
0	0	15	1	2	2	3	1	2	1	2	2	1	3	1	1	4	2	1	2	2	2	1
0	1	14	0	1	2	1	1	3	1	2	1	2	2	1	1	1	3	2	2	3	2	2
0	0	12	0	2	3	3	1	2	1	2	2	2	3	2	2	4	2	3	2	2	1	1
0	0	12	1	3	3	3	1	3	0	2	1	2	2	1	1	4	1	3	1	2	3	1
0	0	14	0	1	2	3	1	2	1	1	2	2	2	1	1	2	2	3	1	2	3	1
0	0	15	1	2	2	1	2	1	1	2	2	2	2	2	1	4	2	3	1	2	3	1
0	0	12	0	2	2	1	2	3	1	2	1	2	2	3	1	4	2	3	3	2	2	3
0	0	12	0	2	3	3	1	2	1	2	2	2	2	1	3	4	2	3	3	2	3	1
0	1	14	1	1	1	3	1	1	1	3	1	2	2	1	1	4	3	3	2	2	3	1
0	1	13	1	1	3	3	1	2	1	2	2	2	2	1	2	3	1	3	3	2	3	1
0	1	14	0	1	2	1	1	1	1	2	2	2	2	1	3	4	1	2	1	1	2	1
0	0	15	0	1	2	3	2	2	1	2	2	2	3	1	2	4	1	2	2	3	3	1
0	1	12	1	3	3	3	1	1	1	2	2	2	2	2	1	4	2	2	2	2	2	1
0	0	13	0	1	3	2	1	2	1	1	2	2	2	1	1	4	3	3	1	2	2	1
0	1	12	0	2	3	1	1	3	1	2	1	2	2	1	1	4	3	3	3	2	1	1
0	0	14	0	3	3	3	1	3	0	3	2	2	2	3	2	4	2	3	2	2	1	3
0	1	14	0	1	2	2	2	2	1	1	2	2	2	1	2	2	2	3	3	2	2	1
0	0	14	1	1	3	3	2	3	1	2	1	2	2	1	2	3	3	3	1	2	3	2
0	0	13	0	2	3	3	1	2	1	2	1	2	2	1	2	4	2	2	3	1	3	2
0	0	15	0	1	3	2	3	2	1	1	2	2	2	2	1	3	1	1	1	2	1	1
0	1	14	0	2	2	2	1	3	1	2	2	2	2	1	1	4	3	2	2	2	2	1
0	1	12	0	2	3	1	2	2	1	3	1	2	2	1	3	4	1	3	3	2	1	1
0	1	15	1	2	3	3	2	2	1	2	2	3	2	1	1	3	1	3	3	1	2	3
0	1	15	0	2	2	1	1	3	1	2	2	2	1	1	3	4	1	2	1	2	2	1
0	1	12	1	3	1	3	1	2	1	3	2	2	2	1	2	4	1	3	2	2	1	1
0	1	14	1	4	2	3	1	2	1	3	2	2	3	2	2	3	2	2	3	3	3	1
0	0	14	1	2	3	2	1	2	1	2	2	2	2	1	2	4	1	1	2	3	2	1
0	1	12	0	1	3	2	1	3	1	2	1	2	2	2	3	4	1	2	2	2	2	2
0	0	12	0	1	3	1	1	1	1	2	2	2	2	1	2	2	3	3	2	2	2	1
0	1	14	1	2	3	1	1	2	1	2	2	2	2	1	1	4	3	2	2	1	2	1
0	0	12	1	4	3	3	1	1	1	2	1	2	2	1	2	4	1	3	2	2	2	1
0	1	15	0	3	2	1	1	2	1	1	2	2	2	1	2	1	1	3	3	3	2	2
0	0	12	0	1	3	2	1	2	1	3	2	2	2	2	1	4	1	3	3	3	2	2
0	0	15	1	2	3	1	1	3	1	2	3	2	3	1	2	4	3	2	3	3	1	1
0	0	12	0	2	3	1	1	3	1	2	2	2	2	2	1	4	1	3	2	2	2	2
0	1	12	1	2	2	1	3	3	0	1	2	2	2	1	2	4	3	2	2	1	2	1
0	0	12	0	1	3	3	1	2	1	2	2	2	2	1	1	4	3	3	1	2	2	1
0	1	12	0	4	3	3	1	2	1	2	1	2	3	1	3	2	1	3	2	3	1	1
0	1	15	1	3	2	3	3	2	1	1	2	2	2	2	2	4	1	2	2	2	2	1
0	1	13	0	2	3	3	1	2	1	2	2	2	1	1	1	4	3	3	2	1	3	1
0	0	13	1	1	3	2	1	2	1	1	2	2	2	1	3	3	1	3	2	2	2	3
0	0	14	1	2	3	3	3	3	1	2	2	2	1	1	1	4	1	2	1	2	2	2
0	0	15	1	2	3	3	1	3	1	1	2	1	2	2	2	4	3	1	3	2	2	1
0	0	15	0	3	3	3	1	3	1	2	2	2	3	1	2	4	2	2	3	3	3	1
0	1	14	1	1	2	3	1	2	1	2	2	2	1	2	2	2	1	3	3	3	2	1
0	1	12	1	3	2	2	1	1	1	1	2	2	2	3	1	3	1	3	3	2	1	1
0	0	12	0	3	1	3	1	3	1	2	3	1	2	2	2	4	2	2	2	2	2	2
0	1	13	1	2	3	3	1	2	1	2	1	2	2	3	3	2	2	2	2	3	3	1
0	1	13	0	3	1	1	2	3	1	2	2	2	2	1	1	3	1	2	1	1	2	3
0	1	12	1	1	1	3	2	3	1	2	2	2	2	1	2	4	3	3	2	2	2	1
0	0	12	0	1	3	3	2	3	1	2	2	2	2	2	2	3	3	2	1	2	3	1
0	0	14	1	1	1	2	1	3	1	2	2	2	2	1	2	4	1	3	3	2	2	1
0	1	14	0	2	2	2	1	2	1	3	2	3	1	3	2	3	2	2	3	2	2	1
0	0	14	1	2	1	3	1	3	0	2	2	2	1	2	3	2	2	3	1	2	2	2
0	0	13	0	4	3	1	1	3	1	1	3	2	2	1	2	4	1	3	2	1	2	2
0	0	13	1	1	2	3	3	2	1	3	2	2	2	1	2	4	1	1	3	2	2	1
0	0	15	0	2	1	3	2	1	1	3	2	2	2	1	2	2	1	3	3	2	2	1
0	1	12	0	2	2	2	1	1	1	2	2	1	2	1	1	4	1	2	2	2	1	1
0	0	14	1	2	3	2	1	1	1	1	2	2	2	1	2	2	3	3	2	3	2	1
0	0	15	0	2	3	3	3	2	1	1	1	2	3	2	1	4	3	1	3	3	2	1
0	1	13	0	2	2	2	1	1	1	1	2	2	2	1	1	4	2	3	3	2	3	1
0	1	15	0	1	3	3	3	2	1	2	2	1	2	2	2	4	2	1	1	2	2	1
0	1	14	0	1	3	3	1	2	1	2	3	2	2	1	1	4	1	3	2	2	3	1
0	0	12	1	1	3	2	1	1	1	2	2	2	2	1	1	4	2	2	2	2	1	1
0	1	12	0	2	2	2	1	1	1	1	2	2	2	1	3	4	1	3	1	3	2	1
0	0	15	0	1	3	3	1	3	1	3	2	3	2	2	1	4	2	3	3	3	3	3
0	1	14	1	2	3	3	2	2	1	1	2	1	3	1	1	4	1	2	2	2	1	3
0	1	15	1	1	3	3	1	3	1	2	2	2	3	1	2	4	1	3	2	3	2	1
0	1	15	1	2	1	2	1	2	1	2	1	2	3	1	1	2	1	3	1	2	2	2
0	0	12	0	2	3	3	3	1	1	2	2	2	2	1	3	3	2	3	1	3	2	3
0	0	15	0	3	3	3	1	2	1	1	2	2	2	3	2	3	2	1	3	3	2	1
0	1	12	1	1	3	1	3	1	1	3	2	2	2	2	1	3	3	3	2	2	2	2
0	0	13	1	2	3	3	1	3	1	2	2	2	3	1	3	4	1	3	2	2	2	1
0	0	14	1	4	3	3	3	2	1	2	2	2	2	1	1	4	1	2	3	2	2	1
0	1	14	0	2	2	2	1	2	1	2	3	2	3	2	1	4	1	3	1	2	2	3
0	1	13	0	2	1	3	3	3	1	2	1	2	2	1	1	4	2	3	3	1	2	1
0	1	14	1	2	2	3	1	1	1	3	2	2	2	1	1	3	2	3	2	2	2	1
0	1	15	0	2	3	1	2	2	1	2	2	2	2	1	1	4	3	3	3	3	3	1
0	0	14	1	3	3	2	1	1	1	2	2	2	2	1	2	4	2	2	2	2	3	2
0	1	14	1	1	2	3	1	1	1	3	2	2	2	1	2	3	2	3	2	3	2	1
0	0	15	0	1	3	2	1	2	1	2	2	2	1	1	1	3	1	3	3	1	2	2
0	0	12	0	1	3	3	1	1	1	2	2	2	1	1	1	4	2	1	3	2	1	1
0	1	12	1	2	2	3	1	2	1	3	1	2	2	2	2	4	1	3	2	2	1	3
0	0	12	0	2	3	1	2	3	1	2	1	2	3	3	1	2	2	3	2	2	2	1
0	1	12	1	2	2	3	1	2	1	2	1	2	2	1	1	4	1	2	2	2	2	1
0	1	14	1	2	3	3	1	1	1	2	2	2	2	1	1	4	2	3	3	2	2	1
0	1	15	1	2	3	2	1	2	1	2	1	2	3	1	1	3	1	2	3	2	1	1
0	1	15	0	1	3	3	1	1	1	2	2	2	1	2	3	2	1	3	2	2	3	1
0	0	14	0	1	3	2	2	2	1	2	3	2	1	2	1	4	1	2	2	2	2	1
0	1	15	0	3	3	2	1	1	1	1	1	2	2	2	1	3	2	3	2	2	2	2
0	0	14	0	3	2	2	2	3	1	1	2	2	2	1	1	4	2	3	1	2	2	3
0	1	15	1	1	1	3	2	1	0	1	2	2	2	1	1	3	1	3	3	2	2	1
0	1	15	1	2	3	2	1	1	0	1	2	2	2	1	1	4	2	1	3	3	1	1
0	1	14	0	1	1	1	1	2	1	2	2	2	2	2	1	4	1	3	3	3	1	1
0	1	15	0	4	2	3	1	3	1	1	3	2	2	1	2	4	2	2	2	2	2	1
0	0	15	0	1	3	3	3	1	1	1	1	2	1	1	1	4	1	2	3	2	1	1
0	1	13	1	2	1	1	3	3	1	3	2	2	2	1	2	3	1	3	3	2	1	1
0	0	14	1	1	3	2	3	2	0	2	2	2	2	1	1	4	2	3	2	2	2	2
0	0	13	0	2	1	1	1	3	1	2	2	2	3	1	2	4	1	3	2	2	2	1
0	1	12	0	2	3	2	3	2	1	1	1	2	1	2	1	4	3	2	1	3	1	1
0	0	12	0	2	1	3	1	2	1	2	1	2	2	1	1	4	2	3	1	2	2	1
0	0	15	0	3	2	3	1	3	1	2	1	2	2	1	2	4	2	3	1	2	2	1
0	1	15	1	2	3	3	1	2	1	2	1	2	2	1	3	4	2	2	2	1	2	1
0	0	15	0	1	3	3	1	1	1	2	2	2	2	2	1	4	1	3	3	2	2	2
0	0	14	0	2	3	1	1	1	1	2	2	2	3	2	2	4	3	2	2	2	2	1
0	0	15	1	3	1	2	1	2	1	2	2	2	3	2	1	4	1	3	1	3	3	2
0	0	15	1	1	3	3	1	1	1	2	1	2	3	1	1	4	1	3	1	2	2	1
0	0	12	0	3	1	2	3	2	1	2	2	2	1	1	3	2	3	3	2	3	2	1
0	0	13	0	1	1	1	1	3	1	1	2	2	2	1	1	4	1	2	1	1	2	1
0	0	15	0	2	2	3	3	1	1	2	2	2	2	2	2	4	1	2	2	2	2	1
0	1	15	0	2	3	2	1	1	1	2	2	2	2	1	2	4	1	2	1	2	2	1
0	1	15	0	3	2	1	1	1	1	2	2	3	2	1	2	4	1	3	3	2	1	1
0	0	15	0	3	3	1	1	2	1	3	1	2	3	1	1	4	1	3	2	1	1	3
0	0	14	1	1	1	2	1	3	1	1	2	2	1	3	2	4	2	3	2	2	2	1
0	1	15	1	4	3	1	1	1	1	1	2	2	2	2	1	4	3	3	3	3	2	2
0	0	14	1	1	3	1	2	2	1	2	3	2	2	1	1	4	1	3	2	1	2	2
0	1	14	0	3	3	2	1	2	1	1	2	1	2	1	1	3	2	3	2	3	3	1
0	0	14	1	1	3	3	3	2	1	2	1	2	2	2	2	4	3	3	1	3	1	1
0	0	12	0	1	2	2	2	3	1	2	1	2	2	2	2	1	1	2	1	2	2	1
0	0	15	0	2	3	3	2	2	1	2	3	2	3	1	1	2	1	1	2	2	1	2
0	1	15	1	1	1	2	1	1	1	2	2	2	2	1	2	1	2	3	2	2	2	2
0	1	15	0	2	1	2	2	1	1	1	2	2	3	1	1	4	2	3	1	2	2	1
0	0	13	0	2	1	3	1	2	1	2	2	1	2	1	1	4	2	1	1	2	3	1
0	1	13	1	1	3	3	2	1	1	2	2	2	2	2	3	4	3	3	3	2	2	1
0	1	12	1	2	2	3	1	1	1	3	2	2	2	1	1	4	1	2	3	2	1	1
0	1	12	0	1	3	1	1	3	1	1	2	2	2	2	2	4	2	1	3	2	2	3
0	0	12	1	1	2	2	1	1	1	1	2	2	2	1	2	4	2	3	2	2	1	1
0	1	14	0	2	3	3	2	2	1	2	2	2	2	1	1	3	2	3	1	2	2	1
0	1	15	1	2	2	3	1	1	1	1	2	2	3	1	2	4	2	2	2	3	2	2
0	1	14	1	2	2	3	3	1	1	2	1	2	2	3	2	4	2	3	1	2	2	1
0	1	14	0	2	1	3	1	1	1	1	2	2	2	1	3	4	1	1	1	1	2	1
0	0	14	1	4	2	2	1	2	1	2	2	2	2	1	1	2	1	3	2	2	2	1
0	1	13	1	2	1	3	2	3	1	2	1	2	2	1	3	3	2	3	2	2	2	1
0	1	12	0	2	3	3	1	1	1	2	2	2	3	1	1	4	2	3	3	2	3	1
0	0	15	1	2	1	2	1	3	1	2	2	2	2	1	2	3	1	3	2	2	2	1
0	0	14	0	2	3	2	1	2	1	2	1	2	3	1	1	4	2	3	2	3	3	2
0	0	15	0	2	2	3	1	1	1	1	1	2	3	1	2	4	2	3	2	3	2	1
0	1	13	1	1	1	1	1	2	1	2	2	2	2	1	3	4	1	3	1	2	3	2
0	0	15	1	2	3	3	3	2	0	2	2	2	1	1	2	4	2	3	2	2	3	1
0	1	15	1	2	3	1	1	3	1	2	2	2	3	1	1	4	2	3	2	2	2	1
0	0	15	1	2	3	1	1	2	1	2	2	2	3	1	1	4	3	3	1	1	3	1
0	0	14	0	1	2	3	2	1	1	2	2	2	2	1	1	2	3	3	3	2	2	2
0	0	15	0	1	3	3	1	1	1	1	2	2	2	1	1	4	3	3	2	2	2	1
0	0	14	1	3	3	2	1	2	1	1	2	2	2	1	2	2	2	3	1	3	3	1
0	1	14	0	2	3	3	2	3	1	2	1	2	2	1	3	4	1	3	2	3	2	3
0	1	14	0	1	3	2	1	1	1	3	2	2	2	1	2	4	1	2	2	2	3	1
0	1	14	1	1	2	3	1	2	1	2	2	2	2	1	1	4	3	3	3	2	2	2
0	1	14	0	3	3	3	1	2	1	2	3	3	2	2	2	4	2	3	3	2	2	2
0	1	12	0	1	3	3	2	2	1	2	1	3	3	1	1	4	2	3	2	3	1	2
0	0	12	0	3	3	3	1	3	1	2	2	2	1	2	2	4	2	2	3	2	2	1
0	1	14	0	2	2	2	1	3	1	3	2	2	2	1	2	4	1	3	2	3	2	2
0	0	13	0	1	3	3	2	3	1	2	1	2	3	2	1	4	3	3	2	2	1	1
0	0	15	0	3	2	3	1	1	0	2	3	2	3	1	2	4	3	3	3	2	2	1
0	0	13	1	2	3	2	2	3	1	3	2	1	3	1	3	4	2	3	2	2	1	1
0	1	15	1	2	3	3	1	2	1	2	2	2	2	1	1	4	2	3	1	1	2	1
0	0	12	1	2	3	3	1	1	1	2	2	1	3	2	1	4	3	3	3	3	3	1
0	0	12	1	2	3	3	1	1	1	1	2	1	3	2	1	4	2	3	3	2	2	1
0	0	14	1	1	3	1	2	2	1	3	2	2	2	1	1	3	1	3	2	3	2	1
0	1	12	1	2	2	2	1	1	1	3	2	2	2	3	1	2	2	2	2	2	1	2
0	0	15	0	2	1	3	2	2	1	1	2	2	2	1	1	4	1	2	2	2	2	2
0	1	15	0	1	1	3	1	2	1	2	2	2	1	1	1	4	2	3	2	2	1	1
0	0	13	1	3	3	3	1	2	1	2	1	2	2	1	3	4	1	3	3	2	2	1
0	1	14	0	2	2	3	3	1	1	2	2	2	2	1	1	4	1	2	1	1	3	3
0	1	15	1	2	2	3	2	2	1	2	2	2	2	1	2	4	1	3	2	1	2	2
0	0	15	0	1	3	3	2	1	1	2	1	2	3	1	1	4	1	3	3	2	3	1
0	1	14	0	1	2	1	1	2	1	1	2	2	3	2	2	3	2	3	2	2	2	1
0	0	15	0	1	3	3	1	2	1	2	2	1	3	1	1	2	1	3	2	2	2	2
0	1	13	0	4	3	2	1	1	0	2	1	2	2	2	1	3	1	2	3	1	3	1
0	0	15	0	2	2	3	2	1	1	2	2	2	2	1	3	4	1	2	2	2	3	1
0	0	14	0	2	2	2	1	1	1	1	2	2	2	1	1	4	2	3	1	2	1	1
0	0	15	0	2	3	3	1	2	1	2	1	2	2	1	1	1	3	3	3	2	3	2
0	1	15	0	2	3	2	1	1	1	2	2	3	2	1	2	4	1	3	3	3	2	1
0	0	15	0	1	1	1	2	3	1	2	2	1	3	1	1	4	2	3	2	2	2	2
0	1	15	0	4	2	3	1	2	1	2	3	1	3	1	2	2	2	1	2	2	1	1
0	0	14	0	2	2	2	1	2	1	2	2	2	2	1	3	3	1	3	2	3	1	1
0	1	13	0	3	3	3	3	2	1	2	3	2	2	1	1	4	3	3	2	2	2	1
0	1	12	0	1	3	3	2	3	1	2	1	2	2	2	1	4	2	3	2	2	2	1
0	0	15	0	4	2	3	1	1	1	2	1	2	2	1	2	4	3	2	1	2	2	2
0	0	14	1	2	1	3	1	1	1	2	3	2	3	1	1	4	2	3	2	2	3	1
0	1	15	0	2	1	3	1	2	1	2	2	2	3	3	1	3	1	3	3	2	3	2
0	1	14	1	3	3	2	1	2	1	1	2	2	2	1	2	4	1	3	1	3	2	2
0	0	15	1	2	2	3	1	2	1	1	2	2	3	1	2	4	2	1	2	2	2	1
0	1	15	0	3	3	3	1	2	1	2	2	2	2	1	1	4	2	3	2	2	2	1
0	0	14	0	2	1	3	1	3	1	2	2	2	2	2	2	4	2	3	3	2	2	1
0	0	15	1	2	2	1	2	2	1	2	2	2	2	2	1	4	3	2	1	1	2	1
0	1	12	0	2	1	2	1	2	1	1	2	2	2	3	1	2	1	1	2	2	1	1
0	1	14	0	1	3	1	1	3	1	2	1	2	3	3	3	4	1	2	2	2	3	1
0	0	15	0	2	3	2	2	1	1	2	2	2	2	1	1	4	2	1	3	1	1	3
0	1	13	1	3	2	3	3	3	1	2	2	2	2	2	1	4	1	3	2	3	2	1
0	1	14	0	1	3	1	1	2	1	2	2	2	3	1	1	4	1	3	2	2	2	2
0	0	15	1	3	3	1	1	2	1	2	2	1	3	1	2	4	1	2	3	3	2	1
0	1	14	0	1	3	3	1	1	1	1	2	2	1	1	2	4	1	2	3	2	3	1
0	0	14	0	2	3	3	1	2	1	2	1	3	2	2	2	4	2	2	2	1	2	2
0	1	12	0	1	3	3	1	2	1	3	1	2	2	1	3	4	1	3	2	3	2	2
0	0	15	0	2	3	2	1	1	0	2	2	2	2	2	1	2	1	3	1	2	1	2
0	0	13	1	2	3	2	1	1	1	2	1	3	2	3	1	2	1	3	2	2	2	1
0	0	14	1	1	3	3	3	1	1	2	2	2	2	1	2	4	2	3	2	2	2	1
0	1	12	0	1	3	3	1	2	1	2	2	1	3	1	3	4	2	3	2	2	2	3
0	1	13	1	2	2	1	1	2	1	2	2	2	2	1	1	2	2	2	2	2	2	1
0	1	13	1	1	3	2	1	2	1	2	2	2	3	1	2	4	3	3	2	1	2	1
0	0	13	1	2	3	1	1	3	1	2	3	1	3	1	1	4	1	2	2	3	2	1
0	0	15	1	1	3	3	1	2	1	2	2	3	2	1	2	2	3	3	1	2	3	3
0	1	13	1	4	2	2	2	2	1	1	2	1	3	1	2	4	1	3	2	2	3	1
0	0	15	1	2	3	3	2	2	1	2	2	2	3	2	1	2	1	3	2	3	2	1
0	0	13	0	3	2	1	1	1	1	2	2	2	2	1	1	4	2	2	3	2	3	1
0	1	13	0	1	1	3	1	3	1	2	2	2	3	2	2	1	1	2	2	1	1	1
0	0	15	1	1	3	3	1	2	1	2	2	2	2	1	2	4	2	3	2	2	3	1
0	1	14	1	3	3	3	1	3	1	2	2	2	3	1	1	4	2	3	3	3	3	1
0	0	13	1	2	1	2	1	2	1	2	2	2	2	1	1	2	3	1	2	2	3	1
0	0	14	0	2	3	3	1	3	1	2	1	2	2	3	2	4	2	2	2	1	2	3
0	1	15	0	2	2	2	1	1	1	2	1	2	2	2	2	2	2	3	2	3	2	1
0	1	15	1	2	1	1	3	2	1	2	1	1	3	1	1	4	1	1	2	1	3	1
0	0	15	1	2	3	3	1	3	1	2	2	2	2	1	2	3	1	3	3	2	2	2
0	1	13	1	2	3	2	1	3	1	2	2	1	2	2	2	4	1	3	3	1	2	3
0	1	15	1	2	3	3	1	1	1	1	2	2	3	1	2	4	2	3	3	3	3	2
0	1	14	0	1	2	3	2	2	1	1	2	2	2	1	3	4	3	3	3	2	3	3
0	0	14	1	2	3	3	1	2	1	2	2	2	3	2	1	4	2	3	1	3	2	1
0	0	13	1	2	3	2	1	1	1	2	2	1	2	1	1	2	1	3	2	2	3	1
0	1	13	1	2	2	3	2	2	1	2	2	2	2	3	1	3	1	2	2	2	2	2
0	0	15	1	2	3	3	2	3	1	2	1	2	2	1	2	1	2	2	3	3	2	2
0	1	15	0	2	2	3	2	1	1	2	2	2	2	1	1	4	1	2	3	2	1	1
0	1	15	0	1	2	3	3	1	1	2	2	2	3	1	1	4	2	3	3	3	2	1
0	0	12	0	2	3	3	1	1	1	2	2	2	3	1	2	4	2	2	2	3	2	1
0	0	12	1	2	3	2	1	2	1	2	3	2	2	2	1	4	1	3	3	2	3	2
0	1	13	0	2	3	3	3	3	1	2	2	2	2	2	3	4	1	3	2	3	2	1
0	1	12	1	3	2	2	2	1	1	1	2	2	3	1	2	3	1	2	1	2	1	1
0	0	12	0	1	3	3	2	2	1	1	3	2	2	2	1	4	1	3	3	2	1	1
0	1	14	0	2	3	1	1	1	1	1	1	2	2	2	1	4	1	3	2	1	2	2
0	1	12	1	1	3	1	1	2	1	1	2	2	2	2	2	4	2	3	2	1	2	1
0	1	12	0	2	3	1	2	3	1	2	3	2	3	2	2	4	1	2	2	1	3	1
0	0	12	0	3	3	3	2	1	0	2	2	2	1	1	3	4	2	3	2	2	2	1
0	1	15	0	2	3	3	1	1	1	2	2	2	3	1	2	1	3	3	3	2	2	1
0	1	14	1	3	2	3	1	2	1	3	2	2	3	1	1	2	2	3	3	2	2	2
0	1	13	0	2	1	1	1	3	1	1	2	2	2	1	1	3	2	3	1	2	2	2
0	0	12	0	2	2	2	1	3	1	2	2	2	2	1	1	4	1	2	2	2	2	2
0	0	15	0	2	3	2	1	2	1	2	2	2	2	1	1	4	2	2	2	3	2	3
0	1	13	1	1	3	3	2	2	1	2	1	2	3	1	1	4	1	3	2	2	2	1
0	0	12	0	4	3	3	1	2	0	2	1	2	2	3	1	4	1	3	3	2	1	1
0	0	12	1	4	1	1	1	2	1	2	2	2	2	1	1	2	1	3	3	3	1	1
0	1	13	0	2	3	2	1	2	0	2	2	2	2	1	2	4	1	1	3	2	2	2
0	0	15	1	2	1	2	2	2	1	1	2	2	3	1	2	2	1	3	2	2	2	2
0	1	12	0	2	3	1	1	3	1	2	2	2	2	2	2	4	1	3	3	3	2	1
0	0	15	1	3	2	3	2	1	1	2	1	2	2	1	1	1	1	3	2	2	2	1
0	1	12	1	3	1	1	1	3	1	3	2	2	2	1	1	2	1	3	2	1	3	3
0	1	15	1	2	3	2	2	2	1	2	2	2	2	1	1	4	1	3	3	3	2	1
0	0	14	0	1	3	2	2	2	1	2	2	2	2	2	1	3	3	3	1	2	2	2
0	1	15	0	1	2	3	1	1	1	1	2	2	2	1	2	4	1	1	2	3	1	2
0	0	13	1	2	3	1	1	1	1	3	1	2	2	1	1	4	1	1	1	3	2	1
0	0	15	1	3	2	1	1	1	1	2	2	2	3	2	1	4	1	3	1	1	2	1
0	1	14	1	3	3	2	1	2	1	1	1	2	2	1	3	4	2	3	3	2	2	2
0	1	14	0	2	2	3	2	3	1	3	3	2	2	1	1	4	1	3	2	3	2	1
0	0	13	0	1	1	2	1	2	1	2	2	2	2	1	1	4	3	3	2	1	3	2
0	0	15	0	3	3	1	1	3	1	3	2	1	2	1	1	4	2	3	2	2	2	1
0	0	14	1	3	2	3	3	3	1	1	2	2	2	1	2	4	2	2	1	2	3	1
0	0	15	1	1	3	3	1	3	1	3	2	2	2	1	3	4	1	3	3	1	2	1
0	0	14	1	2	1	3	2	1	1	1	2	2	1	2	1	4	1	3	2	1	1	2
0	0	13	1	3	3	3	1	2	1	2	2	2	2	1	2	4	1	3	1	2	2	3
0	1	14	1	1	1	1	1	3	1	2	2	2	3	1	2	2	1	3	1	1	2	1
0	1	13	0	4	3	3	1	3	1	3	2	2	2	1	2	4	2	3	2	2	2	2
0	1	13	1	1	3	2	1	2	1	3	2	2	2	1	1	4	1	2	3	1	1	1
0	1	15	1	2	3	1	2	1	1	2	2	2	2	1	2	1	1	2	2	3	2	1
0	0	13	0	2	1	2	1	2	1	2	2	2	2	1	3	2	1	3	2	3	2	1
0	0	13	1	3	1	1	2	2	1	2	2	2	2	1	3	4	2	3	2	2	2	1
0	1	14	0	1	3	3	2	2	1	2	2	2	3	2	3	3	1	2	3	2	3	1
0	1	14	0	2	2	3	1	3	1	2	2	2	3	1	2	3	2	3	1	2	2	1
0	0	15	1	2	2	3	2	2	1	2	1	2	3	1	1	4	1	3	2	3	3	1
0	1	13	1	2	3	3	1	3	1	1	2	2	3	1	3	4	2	3	3	2	2	1
0	0	15	1	1	2	3	1	1	1	2	2	1	1	1	2	1	2	3	1	3	2	1
0	1	14	1	2	1	2	2	2	1	2	2	2	2	2	2	4	2	3	3	1	2	1
0	0	15	0	1	2	2	1	2	1	2	2	2	2	1	2	4	2	3	1	3	2	1
0	0	15	0	2	1	3	3	1	1	1	2	2	2	2	2	2	1	3	1	3	3	2
0	0	15	0	1	2	3	1	1	1	2	2	2	3	1	1	3	2	3	2	2	3	1
0	1	15	1	4	2	2	2	2	1	1	2	2	2	1	2	3	2	3	2	2	1	2
0	0	14	1	2	3	3	2	2	1	1	3	2	2	1	2	4	1	2	2	3	2	1
0	1	15	0	1	3	1	1	2	1	1	2	2	3	1	2	3	1	2	3	1	3	1
0	0	14	1	1	3	2	2	2	1	2	2	1	3	1	1	4	2	3	2	3	3	1
0	0	15	1	4	3	2	2	1	1	1	2	1	2	2	1	4	2	3	1	2	2	3
0	1	14	0	1	3	3	1	3	1	1	1	1	3	2	1	4	3	3	2	2	3	1
0	0	14	0	1	3	2	1	2	1	1	2	2	2	1	2	4	1	2	3	2	3	2
0	0	13	0	1	3	3	2	3	1	2	2	3	3	2	1	4	2	2	3	1	2	2
0	0	13	1	2	3	1	1	2	1	1	2	2	2	1	1	3	1	3	3	3	1	1
0	0	15	1	1	3	3	1	1	1	3	2	2	3	1	2	3	2	2	2	3	2	1
0	0	13	1	1	3	1	1	2	1	2	2	2	2	1	1	4	3	1	3	2	3	1
0	1	14	1	3	2	2	2	1	1	1	2	3	1	2	1	4	1	3	1	2	2	1
0	0	15	0	2	2	3	1	1	1	2	2	2	2	1	1	4	2	3	3	2	3	1
0	1	14	1	2	3	2	1	2	1	1	2	2	2	1	1	4	2	3	3	2	2	1
0	0	13	1	3	3	3	2	3	1	2	2	1	3	2	2	4	2	2	1	2	3	2
0	1	15	0	3	3	3	1	2	1	2	2	2	1	1	1	3	3	3	1	3	2	1
0	0	12	0	3	2	1	1	1	1	2	1	2	2	1	2	2	2	3	2	3	2	3
0	1	13	0	1	3	3	1	2	0	1	2	3	2	3	2	4	2	1	3	3	2	1
0	1	15	0	1	1	3	2	3	1	1	1	2	3	2	1	4	1	3	2	3	2	1
0	1	13	1	2	3	3	3	2	1	2	2	2	2	1	2	4	1	3	1	2	3	1
0	0	12	0	1	3	1	1	3	1	2	2	2	3	1	2	3	2	3	2	1	1	1
0	1	13	0	1	3	3	1	2	1	2	1	2	2	1	2	2	1	1	1	3	2	1
0	0	14	1	1	2	1	1	2	1	2	1	2	2	2	2	4	1	3	1	2	2	2
0	1	13	1	2	2	3	1	3	1	2	2	2	2	1	2	3	2	3	2	2	3	1
0	0	14	0	1	3	3	3	2	1	1	1	2	3	1	2	4	2	1	2	2	3	2
0	1	12	1	1	3	3	1	1	1	2	1	2	2	1	2	4	1	3	1	2	2	3
0	0	15	0	4	3	3	1	2	1	3	2	1	2	1	2	4	2	2	2	1	1	1
0	1	14	0	2	1	2	1	1	1	1	2	2	2	1	1	4	3	2	2	3	1	1
0	1	15	1	2	3	1	2	1	1	2	2	2	2	1	3	4	1	3	3	2	2	1
0	1	15	1	3	3	1	1	3	0	3	2	2	3	1	2	4	2	3	1	2	2	1
[truncated: 31,213 more rows]
